# Supplementary material for: Nose‐to‐Brain Delivery of Chlorella vulgaris Extracellular Vesicles for Antidepressant Effects
Source: J Extracell Vesicles. 2025 Nov 18;14(11):e70198. doi: 10.1002/jev2.70198 (PMC12626165; doi:10.1002/jev2.70198)
Supplement: Supplementary file 2 — Supplementary Material: jev270198‐sup‐0001‐SuppMat.xls [file JEV2-14-e70198-s002.xls]

protein_id	group_id	DIA_Qvalue	CV-a	CV-c	CV-b	Symbol	Description	KEGG_A_class	KEGG_B_class	Pathway	K_ID	GO Component	GO Function	GO Process	TF_family
gene-D9Q98_000045	gene-D9Q98_000045	0	48.56337356567383	86.75897979736328	44.171199798583984	PBF1	PRW20914.1 Proteasome subunit beta type-1 [Chlorella sorokiniana]	Genetic Information Processing	Folding, sorting and degradation	ko03050//Proteasome	K02732	GO:0000502//proteasome complex;GO:0005575//cellular_component;GO:0005576//extracellular region;GO:0005622//intracellular anatomical structure;GO:0005634//nucleus;GO:0005654//nucleoplasm;GO:0005737//cytoplasm;GO:0005783//endoplasmic reticulum;GO:0005789//endoplasmic reticulum membrane;GO:0005829//cytosol;GO:0005839//proteasome core complex;GO:0005886//plasma membrane;GO:0009376//HslUV protease com…	GO:0003674//molecular_function;GO:0003824//catalytic activity;GO:0004175//endopeptidase activity;GO:0004176//ATP-dependent peptidase activity;GO:0004298//threonine-type endopeptidase activity;GO:0005488//binding;GO:0005515//protein binding;GO:0008233//peptidase activity;GO:0016787//hydrolase activity;GO:0070003//threonine-type peptidase activity;GO:0140096//catalytic activity, acting on a protein	GO:0001775//cell activation;GO:0002252//immune effector process;GO:0002263//cell activation involved in immune response;GO:0002274//myeloid leukocyte activation;GO:0002275//myeloid cell activation involved in immune response;GO:0002283//neutrophil activation involved in immune response;GO:0002366//leukocyte activation involved in immune response;GO:0002376//immune system process;GO:0002443//leuko…	--
gene-D9Q98_000054	gene-D9Q98_000054	0	56.68231964111328	63.989158630371094	55.81373596191406	KIN14I	XP_005848180.1 hypothetical protein CHLNCDRAFT_145586 [Chlorella variabilis]	-	-	-	-	GO:0005575//cellular_component;GO:0005622//intracellular anatomical structure;GO:0005634//nucleus;GO:0005737//cytoplasm;GO:0005819//spindle;GO:0005856//cytoskeleton;GO:0005871//kinesin complex;GO:0005874//microtubule;GO:0005875//microtubule associated complex;GO:0005881//cytoplasmic microtubule;GO:0005938//cell cortex;GO:0009288//bacterial-type flagellum;GO:0009524//phragmoplast;GO:0015630//micro…	GO:0000166//nucleotide binding;GO:0003674//molecular_function;GO:0003677//DNA binding;GO:0003774//cytoskeletal motor activity;GO:0003777//microtubule motor activity;GO:0003779//actin binding;GO:0003824//catalytic activity;GO:0005488//binding;GO:0005509//calcium ion binding;GO:0005515//protein binding;GO:0005516//calmodulin binding;GO:0005524//ATP binding;GO:0008017//microtubule binding;GO:0008092…	GO:0000226//microtubule cytoskeleton organization;GO:0000902//cell morphogenesis;GO:0000904//cell morphogenesis involved in differentiation;GO:0001578//microtubule bundle formation;GO:0003002//regionalization;GO:0006928//movement of cell or subcellular component;GO:0006996//organelle organization;GO:0007010//cytoskeleton organization;GO:0007017//microtubule-based process;GO:0007018//microtubule-b…	--
gene-D9Q98_000073	gene-D9Q98_000073	0	39.891700744628906	0	30.814556121826172	NOP56	PSC74827.1 Nucleolar 56 [Micractinium conductrix]	Genetic Information Processing	Translation	ko03008//Ribosome biogenesis in eukaryotes	K14564	GO:0001650//fibrillar center;GO:0005575//cellular_component;GO:0005576//extracellular region;GO:0005622//intracellular anatomical structure;GO:0005634//nucleus;GO:0005654//nucleoplasm;GO:0005730//nucleolus;GO:0005732//sno(s)RNA-containing ribonucleoprotein complex;GO:0005737//cytoplasm;GO:0030532//small nuclear ribonucleoprotein complex;GO:0030684//preribosome;GO:0030686//90S preribosome;GO:00314…	GO:0003674//molecular_function;GO:0003676//nucleic acid binding;GO:0003723//RNA binding;GO:0003729//mRNA binding;GO:0005488//binding;GO:0005515//protein binding;GO:0019899//enzyme binding;GO:0030515//snoRNA binding;GO:0097159//organic cyclic compound binding;GO:1901363//heterocyclic compound binding;GO:1990226//histone methyltransferase binding	GO:0000154//rRNA modification;GO:0006139//nucleobase-containing compound metabolic process;GO:0006360//transcription by RNA polymerase I;GO:0006364//rRNA processing;GO:0006396//RNA processing;GO:0006725//cellular aromatic compound metabolic process;GO:0006807//nitrogen compound metabolic process;GO:0008150//biological_process;GO:0008152//metabolic process;GO:0009451//RNA modification;GO:0009987//…	--
gene-D9Q98_000079	gene-D9Q98_000079	0	236.83743286132812	147.0496063232422	251.82421875	RPL13	PSC75204.1 50S ribosomal chloroplastic [Micractinium conductrix]	Genetic Information Processing	Translation	ko03010//Ribosome	K02871	GO:0000315//organellar large ribosomal subunit;GO:0005575//cellular_component;GO:0005622//intracellular anatomical structure;GO:0005737//cytoplasm;GO:0005840//ribosome;GO:0009507//chloroplast;GO:0009526//plastid envelope;GO:0009532//plastid stroma;GO:0009536//plastid;GO:0009570//chloroplast stroma;GO:0009579//thylakoid;GO:0009941//chloroplast envelope;GO:0022625//cytosolic large ribosomal subunit…	GO:0003674//molecular_function;GO:0003676//nucleic acid binding;GO:0003723//RNA binding;GO:0003729//mRNA binding;GO:0003735//structural constituent of ribosome;GO:0005198//structural molecule activity;GO:0005488//binding;GO:0097159//organic cyclic compound binding;GO:1901363//heterocyclic compound binding	GO:0006412//translation;GO:0006518//peptide metabolic process;GO:0006807//nitrogen compound metabolic process;GO:0008150//biological_process;GO:0008152//metabolic process;GO:0009058//biosynthetic process;GO:0009059//macromolecule biosynthetic process;GO:0009719//response to endogenous stimulus;GO:0009725//response to hormone;GO:0009735//response to cytokinin;GO:0009987//cellular process;GO:001003…	--
gene-D9Q98_000121	gene-D9Q98_000121	0	193.56771850585938	111.33071899414062	214.48463439941406	GBLP	XP_005847990.1 hypothetical protein CHLNCDRAFT_31033 [Chlorella variabilis]	-	-	-	-	GO:0005575//cellular_component;GO:0005622//intracellular anatomical structure;GO:0005634//nucleus;GO:0005737//cytoplasm;GO:0005829//cytosol;GO:0005840//ribosome;GO:0016020//membrane;GO:0017053//transcription repressor complex;GO:0031252//cell leading edge;GO:0032991//protein-containing complex;GO:0043226//organelle;GO:0043227//membrane-bounded organelle;GO:0043228//non-membrane-bounded organelle;…	GO:0003674//molecular_function;GO:0005488//binding;GO:0005515//protein binding;GO:0005543//phospholipid binding;GO:0008289//lipid binding;GO:0019899//enzyme binding;GO:0035091//phosphatidylinositol binding;GO:0036033//mediator complex binding;GO:0042393//histone binding;GO:0042802//identical protein binding;GO:0042803//protein homodimerization activity;GO:0042826//histone deacetylase binding;GO:0…	GO:0000003//reproduction;GO:0000122//negative regulation of transcription by RNA polymerase II;GO:0000429//carbon catabolite regulation of transcription from RNA polymerase II promoter;GO:0000430//regulation of transcription from RNA polymerase II promoter by glucose;GO:0000433//carbon catabolite repression of transcription from RNA polymerase II promoter by glucose;GO:0001196//regulation of mati…	--
gene-D9Q98_000132	gene-D9Q98_000132	0	27.609329223632812	26.11245346069336	30.952905654907227	MRS2-2	XP_005848145.1 hypothetical protein CHLNCDRAFT_57773 [Chlorella variabilis]	-	-	-	-	GO:0016020//membrane;GO:0019028//viral capsid;GO:0019031//viral envelope	GO:0005198//structural molecule activity;GO:0046873//metal ion transmembrane transporter activity	GO:0030001//metal ion transport;GO:0055085//transmembrane transport	--
gene-D9Q98_000145	gene-D9Q98_000145	0	105.48928833007812	128.34730529785156	129.6448516845703	bprV	PSC76977.1 peptidase S8 [Micractinium conductrix]	-	-	-	-	-	GO:0008236//serine-type peptidase activity	GO:0006508//proteolysis;GO:0009306//protein secretion	--
gene-D9Q98_000179	gene-D9Q98_000179	0	131.1873321533203	172.67620849609375	144.43121337890625	RCS3	PRW20938.1 Cysteine chloroplastic chromoplastic [Chlorella sorokiniana]	Metabolism;Metabolism;Metabolism;Metabolism;Metabolism;Metabolism	Global and overview maps;Global and overview maps;Global and overview maps;Global and overview maps;Amino acid metabolism;Energy metabolism	ko01100//Metabolic pathways;ko01110//Biosynthesis of secondary metabolites;ko01200//Carbon metabolism;ko01230//Biosynthesis of amino acids;ko00270//Cysteine and methionine metabolism;ko00920//Sulfur metabolism	K01738;K01738;K01738;K01738;K01738;K01738	GO:0005737//cytoplasm	GO:0003824//catalytic activity;GO:0004122//cystathionine beta-synthase activity;GO:0004124//cysteine synthase activity;GO:0004794//L-threonine ammonia-lyase activity;GO:0004795//threonine synthase activity;GO:0004834//tryptophan synthase activity;GO:0008721//D-serine ammonia-lyase activity;GO:0008838//diaminopropionate ammonia-lyase activity;GO:0030170//pyridoxal phosphate binding	GO:0000162//tryptophan biosynthetic process;GO:0006535//cysteine biosynthetic process from serine;GO:0006549//isoleucine metabolic process;GO:0008152//metabolic process;GO:0009058//biosynthetic process;GO:0009088//threonine biosynthetic process;GO:0009097//isoleucine biosynthetic process;GO:0019295//coenzyme M biosynthetic process;GO:0019344//cysteine biosynthetic process;GO:0042400//ectoine cata…	--
gene-D9Q98_000206	gene-D9Q98_000206	0	104.3062973022461	100.52515411376953	168.4265594482422	GLOX1	XP_005848110.1 hypothetical protein CHLNCDRAFT_145404 [Chlorella variabilis]	-	-	-	-	-	GO:0005515//protein binding	-	--
gene-D9Q98_000209	gene-D9Q98_000209	0	209.5570526123047	103.30496978759766	184.32736206054688	VATP-P1	XP_005848107.1 hypothetical protein CHLNCDRAFT_30996 [Chlorella variabilis]	Metabolism;Metabolism;Cellular Processes	Global and overview maps;Energy metabolism;Transport and catabolism	ko01100//Metabolic pathways;ko00190//Oxidative phosphorylation;ko04145//Phagosome	K02155;K02155;K02155	GO:0000220//vacuolar proton-transporting V-type ATPase, V0 domain;GO:0000323//lytic vacuole;GO:0000331//contractile vacuole;GO:0005575//cellular_component;GO:0005622//intracellular anatomical structure;GO:0005737//cytoplasm;GO:0005764//lysosome;GO:0005765//lysosomal membrane;GO:0005766//primary lysosome;GO:0005768//endosome;GO:0005773//vacuole;GO:0005774//vacuolar membrane;GO:0005794//Golgi appar…	GO:0003674//molecular_function;GO:0003824//catalytic activity;GO:0005215//transporter activity;GO:0005488//binding;GO:0005515//protein binding;GO:0008137//NADH dehydrogenase (ubiquinone) activity;GO:0008324//cation transmembrane transporter activity;GO:0008553//P-type proton-exporting transporter activity;GO:0015075//ion transmembrane transporter activity;GO:0015078//proton transmembrane transpor…	GO:0000003//reproduction;GO:0000041//transition metal ion transport;GO:0001775//cell activation;GO:0002252//immune effector process;GO:0002263//cell activation involved in immune response;GO:0002274//myeloid leukocyte activation;GO:0002275//myeloid cell activation involved in immune response;GO:0002283//neutrophil activation involved in immune response;GO:0002366//leukocyte activation involved in…	--
gene-D9Q98_000211	gene-D9Q98_000211	0	41.3053092956543	0	33.140289306640625	CSP4	PRW57392.1 phosphatidylinositol:ceramide inositolphosphotransferase 1 isoform A [Chlorella sorokiniana]	-	-	-	-	GO:0005575//cellular_component;GO:0016020//membrane;GO:0016021//integral component of membrane;GO:0031224//intrinsic component of membrane	GO:0003676//nucleic acid binding	GO:0008156//negative regulation of DNA replication;GO:0008380//RNA splicing;GO:0009409//response to cold	--
gene-D9Q98_000217	gene-D9Q98_000217	0	37.60226821899414	50.14366912841797	23.015398025512695	CALS7	PRW57173.1 Callose synthase 5 [Chlorella sorokiniana]	-	-	-	-	GO:0000148//1,3-beta-D-glucan synthase complex;GO:0005575//cellular_component;GO:0005622//intracellular anatomical structure;GO:0005737//cytoplasm;GO:0005739//mitochondrion;GO:0005886//plasma membrane;GO:0016020//membrane;GO:0016021//integral component of membrane;GO:0031224//intrinsic component of membrane;GO:0032991//protein-containing complex;GO:0043226//organelle;GO:0043227//membrane-bounded …	GO:0003674//molecular_function;GO:0003824//catalytic activity;GO:0003843//1,3-beta-D-glucan synthase activity;GO:0008194//UDP-glycosyltransferase activity;GO:0016740//transferase activity;GO:0016757//glycosyltransferase activity;GO:0016758//hexosyltransferase activity;GO:0035251//UDP-glucosyltransferase activity;GO:0046527//glucosyltransferase activity	GO:0000271//polysaccharide biosynthetic process;GO:0005975//carbohydrate metabolic process;GO:0005976//polysaccharide metabolic process;GO:0006073//cellular glucan metabolic process;GO:0006074//(1->3)-beta-D-glucan metabolic process;GO:0006075//(1->3)-beta-D-glucan biosynthetic process;GO:0008150//biological_process;GO:0008152//metabolic process;GO:0008360//regulation of cell shape;GO:0009058//bi…	--
gene-D9Q98_000222	gene-D9Q98_000222	0	176.41964721679688	73.34791564941406	154.24520874023438	ATPC	PRW57448.1 ATP synthase gamma chloroplastic [Chlorella sorokiniana]	Metabolism;Metabolism;Metabolism	Global and overview maps;Energy metabolism;Energy metabolism	ko01100//Metabolic pathways;ko00195//Photosynthesis;ko00190//Oxidative phosphorylation	K02115;K02115;K02115	GO:0000275//mitochondrial proton-transporting ATP synthase complex, catalytic sector F(1);GO:0005575//cellular_component;GO:0005622//intracellular anatomical structure;GO:0005737//cytoplasm;GO:0009507//chloroplast;GO:0009526//plastid envelope;GO:0009534//chloroplast thylakoid;GO:0009535//chloroplast thylakoid membrane;GO:0009536//plastid;GO:0009544//chloroplast ATP synthase complex;GO:0009579//th…	GO:0003674//molecular_function;GO:0003824//catalytic activity;GO:0005215//transporter activity;GO:0008324//cation transmembrane transporter activity;GO:0015075//ion transmembrane transporter activity;GO:0015078//proton transmembrane transporter activity;GO:0015318//inorganic molecular entity transmembrane transporter activity;GO:0015399//primary active transmembrane transporter activity;GO:001646…	GO:0006091//generation of precursor metabolites and energy;GO:0006139//nucleobase-containing compound metabolic process;GO:0006163//purine nucleotide metabolic process;GO:0006164//purine nucleotide biosynthetic process;GO:0006725//cellular aromatic compound metabolic process;GO:0006753//nucleoside phosphate metabolic process;GO:0006754//ATP biosynthetic process;GO:0006793//phosphorus metabolic pr…	--
gene-D9Q98_000232	gene-D9Q98_000232	0	52.20478439331055	21.242828369140625	46.850215911865234	GAD	XP_005847936.1 hypothetical protein CHLNCDRAFT_35292 [Chlorella variabilis]	Metabolism;Metabolism;Metabolism;Metabolism;Metabolism;Metabolism	Global and overview maps;Global and overview maps;Amino acid metabolism;Metabolism of other amino acids;Metabolism of other amino acids;Carbohydrate metabolism	ko01100//Metabolic pathways;ko01110//Biosynthesis of secondary metabolites;ko00250//Alanine, aspartate and glutamate metabolism;ko00410//beta-Alanine metabolism;ko00430//Taurine and hypotaurine metabolism;ko00650//Butanoate metabolism	K01580;K01580;K01580;K01580;K01580;K01580	-	GO:0004351//glutamate decarboxylase activity;GO:0004837//tyrosine decarboxylase activity;GO:0016831//carboxy-lyase activity;GO:0030170//pyridoxal phosphate binding	GO:0006540//glutamate decarboxylation to succinate;GO:0019752//carboxylic acid metabolic process	--
gene-D9Q98_000288	gene-D9Q98_000288	0	155.4190216064453	116.82167053222656	110.83967590332031	ATP1A1	XP_005847906.1 hypothetical protein CHLNCDRAFT_56139 [Chlorella variabilis]	-	-	-	-	GO:0031004//potassium ion-transporting ATPase complex	GO:0005375//copper ion transmembrane transporter activity;GO:0005388//P-type calcium transporter activity;GO:0008556//P-type potassium transmembrane transporter activity;GO:0008967//phosphoglycolate phosphatase activity;GO:0015434//ABC-type cadmium transporter activity;GO:0015444//P-type magnesium transporter activity;GO:0016787//hydrolase activity;GO:0042625//ATPase-coupled ion transmembrane tra…	GO:0006545//glycine biosynthetic process;GO:0006564//L-serine biosynthetic process;GO:0006813//potassium ion transport;GO:0006816//calcium ion transport;GO:0006825//copper ion transport;GO:0008152//metabolic process;GO:0015691//cadmium ion transport;GO:0015693//magnesium ion transport;GO:0030001//metal ion transport	--
gene-D9Q98_000331	gene-D9Q98_000331	0	124.95655822753906	68.67823791503906	111.5169448852539	HSP70	XP_005848047.1 heat shock protein 70B [Chlorella variabilis]	Genetic Information Processing;Cellular Processes;Genetic Information Processing	Transcription;Transport and catabolism;Folding, sorting and degradation	ko03040//Spliceosome;ko04144//Endocytosis;ko04141//Protein processing in endoplasmic reticulum	K03283;K03283;K03283	GO:0005575//cellular_component;GO:0005622//intracellular anatomical structure;GO:0005737//cytoplasm;GO:0009507//chloroplast;GO:0009536//plastid;GO:0043226//organelle;GO:0043227//membrane-bounded organelle;GO:0043229//intracellular organelle;GO:0043231//intracellular membrane-bounded organelle	GO:0000166//nucleotide binding;GO:0003674//molecular_function;GO:0004856//xylulokinase activity;GO:0005488//binding;GO:0005515//protein binding;GO:0005524//ATP binding;GO:0008047//enzyme activator activity;GO:0016773//phosphotransferase activity, alcohol group as acceptor;GO:0016887//ATP hydrolysis activity;GO:0017076//purine nucleotide binding;GO:0030554//adenyl nucleotide binding;GO:0032553//ri…	GO:0005975//carbohydrate metabolic process;GO:0005997//xylulose metabolic process;GO:0006457//protein folding;GO:0006950//response to stress;GO:0008150//biological_process;GO:0008360//regulation of cell shape;GO:0009987//cellular process;GO:0042732//D-xylose metabolic process;GO:0043093//FtsZ-dependent cytokinesis	--
gene-D9Q98_000397	gene-D9Q98_000397	0	19.479738235473633	0	13.066240310668945	LPEAT1	XP_005846999.1 hypothetical protein CHLNCDRAFT_135018 [Chlorella variabilis]	Metabolism;Metabolism;Metabolism	Global and overview maps;Lipid metabolism;Lipid metabolism	ko01100//Metabolic pathways;ko00564//Glycerophospholipid metabolism;ko00565//Ether lipid metabolism	K13510;K13510;K13510	GO:0000139//Golgi membrane;GO:0005575//cellular_component;GO:0005622//intracellular anatomical structure;GO:0005634//nucleus;GO:0005737//cytoplasm;GO:0005783//endoplasmic reticulum;GO:0005789//endoplasmic reticulum membrane;GO:0005794//Golgi apparatus;GO:0005811//lipid droplet;GO:0012505//endomembrane system;GO:0016020//membrane;GO:0016021//integral component of membrane;GO:0031090//organelle mem…	GO:0003674//molecular_function;GO:0003824//catalytic activity;GO:0005488//binding;GO:0005509//calcium ion binding;GO:0008374//O-acyltransferase activity;GO:0016407//acetyltransferase activity;GO:0016413//O-acetyltransferase activity;GO:0016740//transferase activity;GO:0016746//acyltransferase activity;GO:0016747//acyltransferase activity, transferring groups other than amino-acyl groups;GO:004316…	GO:0000038//very long-chain fatty acid metabolic process;GO:0006082//organic acid metabolic process;GO:0006629//lipid metabolic process;GO:0006631//fatty acid metabolic process;GO:0006644//phospholipid metabolic process;GO:0006793//phosphorus metabolic process;GO:0006796//phosphate-containing compound metabolic process;GO:0008150//biological_process;GO:0008152//metabolic process;GO:0008610//lipid…	--
gene-D9Q98_000418	gene-D9Q98_000418	0	108.9973373413086	55.12232208251953	89.75614166259766	RPL21A	XP_005846987.1 hypothetical protein CHLNCDRAFT_31551 [Chlorella variabilis]	Genetic Information Processing	Translation	ko03010//Ribosome	K02889	GO:0005575//cellular_component;GO:0005622//intracellular anatomical structure;GO:0005737//cytoplasm;GO:0005783//endoplasmic reticulum;GO:0005829//cytosol;GO:0005840//ribosome;GO:0012505//endomembrane system;GO:0015934//large ribosomal subunit;GO:0022625//cytosolic large ribosomal subunit;GO:0022626//cytosolic ribosome;GO:0032991//protein-containing complex;GO:0043226//organelle;GO:0043227//membra…	GO:0003674//molecular_function;GO:0003735//structural constituent of ribosome;GO:0005198//structural molecule activity	GO:0000184//nuclear-transcribed mRNA catabolic process, nonsense-mediated decay;GO:0000956//nuclear-transcribed mRNA catabolic process;GO:0002181//cytoplasmic translation;GO:0006139//nucleobase-containing compound metabolic process;GO:0006401//RNA catabolic process;GO:0006402//mRNA catabolic process;GO:0006412//translation;GO:0006413//translational initiation;GO:0006518//peptide metabolic process…	--
gene-D9Q98_000446	gene-D9Q98_000446	0	89.50366973876953	28.040912628173828	55.20048141479492	Os07g0201100	XP_005847180.1 hypothetical protein CHLNCDRAFT_31542 [Chlorella variabilis]	-	-	-	-	GO:0000139//Golgi membrane;GO:0005575//cellular_component;GO:0005622//intracellular anatomical structure;GO:0005737//cytoplasm;GO:0005794//Golgi apparatus;GO:0005798//Golgi-associated vesicle;GO:0005829//cytosol;GO:0005886//plasma membrane;GO:0005911//cell-cell junction;GO:0009506//plasmodesma;GO:0009507//chloroplast;GO:0009536//plastid;GO:0012505//endomembrane system;GO:0012506//vesicle membrane…	GO:0003674//molecular_function;GO:0005198//structural molecule activity;GO:0005515//protein binding	GO:0006810//transport;GO:0006886//intracellular protein transport;GO:0008104//protein localization;GO:0008150//biological_process;GO:0015031//protein transport;GO:0015833//peptide transport;GO:0016192//vesicle-mediated transport;GO:0033036//macromolecule localization;GO:0034613//cellular protein localization;GO:0042886//amide transport;GO:0045184//establishment of protein localization;GO:0046907/…	--
gene-D9Q98_000456	gene-D9Q98_000456	0	77.9250717163086	0	63.840362548828125	--	XP_005847175.1 hypothetical protein CHLNCDRAFT_134955 [Chlorella variabilis]	-	-	-	-	GO:0005575//cellular_component;GO:0005622//intracellular anatomical structure;GO:0005737//cytoplasm;GO:0005783//endoplasmic reticulum;GO:0009507//chloroplast;GO:0009526//plastid envelope;GO:0009527//plastid outer membrane;GO:0009536//plastid;GO:0009707//chloroplast outer membrane;GO:0009941//chloroplast envelope;GO:0012505//endomembrane system;GO:0016020//membrane;GO:0016021//integral component o…	GO:0003674//molecular_function;GO:0005488//binding;GO:0005515//protein binding;GO:0005543//phospholipid binding;GO:0008289//lipid binding;GO:0042802//identical protein binding;GO:0042803//protein homodimerization activity;GO:0043167//ion binding;GO:0043168//anion binding;GO:0046983//protein dimerization activity;GO:0070300//phosphatidic acid binding	GO:0006810//transport;GO:0006869//lipid transport;GO:0008150//biological_process;GO:0010876//lipid localization;GO:0032365//intracellular lipid transport;GO:0033036//macromolecule localization;GO:0034196//acylglycerol transport;GO:0046907//intracellular transport;GO:0051179//localization;GO:0051234//establishment of localization;GO:0051641//cellular localization;GO:0051649//establishment of local…	--
gene-D9Q98_000468	gene-D9Q98_000468;gene-D9Q98_000472	0	613.7278442382812	1099.436767578125	903.66455078125	LHCA1	XP_005847168.1 hypothetical protein CHLNCDRAFT_35848 [Chlorella variabilis]	Metabolism;Metabolism	Global and overview maps;Energy metabolism	ko01100//Metabolic pathways;ko00196//Photosynthesis - antenna proteins	K08907;K08907	GO:0005575//cellular_component;GO:0005622//intracellular anatomical structure;GO:0005737//cytoplasm;GO:0009507//chloroplast;GO:0009521//photosystem;GO:0009522//photosystem I;GO:0009523//photosystem II;GO:0009526//plastid envelope;GO:0009532//plastid stroma;GO:0009534//chloroplast thylakoid;GO:0009535//chloroplast thylakoid membrane;GO:0009536//plastid;GO:0009570//chloroplast stroma;GO:0009579//th…	GO:0003674//molecular_function;GO:0005488//binding;GO:0005515//protein binding;GO:0016168//chlorophyll binding;GO:0019904//protein domain specific binding;GO:0031409//pigment binding;GO:0043167//ion binding;GO:0043168//anion binding;GO:0043169//cation binding;GO:0046872//metal ion binding;GO:0046906//tetrapyrrole binding;GO:0097159//organic cyclic compound binding;GO:1901363//heterocyclic compoun…	GO:0006091//generation of precursor metabolites and energy;GO:0006464//cellular protein modification process;GO:0006807//nitrogen compound metabolic process;GO:0006950//response to stress;GO:0008150//biological_process;GO:0008152//metabolic process;GO:0009266//response to temperature stimulus;GO:0009314//response to radiation;GO:0009409//response to cold;GO:0009416//response to light stimulus;GO:…	--
gene-D9Q98_000472	gene-D9Q98_000468;gene-D9Q98_000472	0	613.7278442382812	1099.436767578125	903.66455078125	LHCA1	XP_005847168.1 hypothetical protein CHLNCDRAFT_35848 [Chlorella variabilis]	Metabolism;Metabolism	Global and overview maps;Energy metabolism	ko01100//Metabolic pathways;ko00196//Photosynthesis - antenna proteins	K08907;K08907	GO:0005575//cellular_component;GO:0005622//intracellular anatomical structure;GO:0005737//cytoplasm;GO:0009507//chloroplast;GO:0009521//photosystem;GO:0009522//photosystem I;GO:0009523//photosystem II;GO:0009526//plastid envelope;GO:0009532//plastid stroma;GO:0009534//chloroplast thylakoid;GO:0009535//chloroplast thylakoid membrane;GO:0009536//plastid;GO:0009570//chloroplast stroma;GO:0009579//th…	GO:0003674//molecular_function;GO:0005488//binding;GO:0005515//protein binding;GO:0016168//chlorophyll binding;GO:0019904//protein domain specific binding;GO:0031409//pigment binding;GO:0043167//ion binding;GO:0043168//anion binding;GO:0043169//cation binding;GO:0046872//metal ion binding;GO:0046906//tetrapyrrole binding;GO:0097159//organic cyclic compound binding;GO:1901363//heterocyclic compoun…	GO:0006091//generation of precursor metabolites and energy;GO:0006464//cellular protein modification process;GO:0006807//nitrogen compound metabolic process;GO:0006950//response to stress;GO:0008150//biological_process;GO:0008152//metabolic process;GO:0009266//response to temperature stimulus;GO:0009314//response to radiation;GO:0009409//response to cold;GO:0009416//response to light stimulus;GO:…	--
gene-D9Q98_000499	gene-D9Q98_000499	0	5.6323442459106445	10.989543914794922	10.733672142028809	SDH1-1	PRW57058.1 succinate dehydrogenase [ubiquinone] flavo mitochondrial [Chlorella sorokiniana]	Metabolism;Metabolism;Metabolism;Metabolism;Metabolism	Global and overview maps;Global and overview maps;Global and overview maps;Energy metabolism;Carbohydrate metabolism	ko01100//Metabolic pathways;ko01110//Biosynthesis of secondary metabolites;ko01200//Carbon metabolism;ko00190//Oxidative phosphorylation;ko00020//Citrate cycle (TCA cycle)	K00234;K00234;K00234;K00234;K00234	GO:0005575//cellular_component;GO:0005622//intracellular anatomical structure;GO:0005737//cytoplasm;GO:0005739//mitochondrion;GO:0005740//mitochondrial envelope;GO:0005743//mitochondrial inner membrane;GO:0005746//mitochondrial respirasome;GO:0005749//mitochondrial respiratory chain complex II, succinate dehydrogenase complex (ubiquinone);GO:0009331//glycerol-3-phosphate dehydrogenase complex;GO:…	GO:0000104//succinate dehydrogenase activity;GO:0000166//nucleotide binding;GO:0003674//molecular_function;GO:0003824//catalytic activity;GO:0004148//dihydrolipoyl dehydrogenase activity;GO:0004368//glycerol-3-phosphate dehydrogenase (quinone) activity;GO:0004791//thioredoxin-disulfide reductase activity;GO:0005488//binding;GO:0008177//succinate dehydrogenase (ubiquinone) activity;GO:0008734//L-a…	GO:0006071//glycerol metabolic process;GO:0006082//organic acid metabolic process;GO:0006091//generation of precursor metabolites and energy;GO:0006096//glycolytic process;GO:0006099//tricarboxylic acid cycle;GO:0006101//citrate metabolic process;GO:0006119//oxidative phosphorylation;GO:0006121//mitochondrial electron transport, succinate to ubiquinone;GO:0006139//nucleobase-containing compound m…	--
gene-D9Q98_000506	gene-D9Q98_000506	0	100.91275024414062	133.587646484375	110.37606811523438	LHCB5	XP_005847149.1 hypothetical protein CHLNCDRAFT_35818 [Chlorella variabilis]	Metabolism;Metabolism	Global and overview maps;Energy metabolism	ko01100//Metabolic pathways;ko00196//Photosynthesis - antenna proteins	K08916;K08916	GO:0005575//cellular_component;GO:0005622//intracellular anatomical structure;GO:0005737//cytoplasm;GO:0009503//thylakoid light-harvesting complex;GO:0009507//chloroplast;GO:0009517//PSII associated light-harvesting complex II;GO:0009521//photosystem;GO:0009522//photosystem I;GO:0009523//photosystem II;GO:0009526//plastid envelope;GO:0009532//plastid stroma;GO:0009534//chloroplast thylakoid;GO:00…	GO:0003674//molecular_function;GO:0005488//binding;GO:0005515//protein binding;GO:0016168//chlorophyll binding;GO:0019904//protein domain specific binding;GO:0031409//pigment binding;GO:0043167//ion binding;GO:0043168//anion binding;GO:0043169//cation binding;GO:0046872//metal ion binding;GO:0046906//tetrapyrrole binding;GO:0097159//organic cyclic compound binding;GO:1901363//heterocyclic compoun…	GO:0006091//generation of precursor metabolites and energy;GO:0006464//cellular protein modification process;GO:0006807//nitrogen compound metabolic process;GO:0008150//biological_process;GO:0008152//metabolic process;GO:0009314//response to radiation;GO:0009416//response to light stimulus;GO:0009628//response to abiotic stimulus;GO:0009637//response to blue light;GO:0009639//response to red or f…	--
gene-D9Q98_000527	gene-D9Q98_000527	0	15.203588485717773	0	22.282569885253906	VHA-B1	PRW57305.1 vacuolar ATP synthase subunit B [Chlorella sorokiniana]	Metabolism;Metabolism;Cellular Processes	Global and overview maps;Energy metabolism;Transport and catabolism	ko01100//Metabolic pathways;ko00190//Oxidative phosphorylation;ko04145//Phagosome	K02147;K02147;K02147	GO:0000221//vacuolar proton-transporting V-type ATPase, V1 domain;GO:0000275//mitochondrial proton-transporting ATP synthase complex, catalytic sector F(1);GO:0000322//storage vacuole;GO:0000323//lytic vacuole;GO:0000324//fungal-type vacuole;GO:0000329//fungal-type vacuole membrane;GO:0000331//contractile vacuole;GO:0005575//cellular_component;GO:0005622//intracellular anatomical structure;GO:000…	GO:0000166//nucleotide binding;GO:0003674//molecular_function;GO:0003824//catalytic activity;GO:0005215//transporter activity;GO:0005488//binding;GO:0005524//ATP binding;GO:0008324//cation transmembrane transporter activity;GO:0008553//P-type proton-exporting transporter activity;GO:0015075//ion transmembrane transporter activity;GO:0015078//proton transmembrane transporter activity;GO:0015318//i…	GO:0001539//cilium or flagellum-dependent cell motility;GO:0006139//nucleobase-containing compound metabolic process;GO:0006163//purine nucleotide metabolic process;GO:0006725//cellular aromatic compound metabolic process;GO:0006753//nucleoside phosphate metabolic process;GO:0006793//phosphorus metabolic process;GO:0006796//phosphate-containing compound metabolic process;GO:0006807//nitrogen comp…	--
gene-D9Q98_000546	gene-D9Q98_000546	0	157.56907653808594	103.09416961669922	139.89898681640625	RER3	XP_005846931.1 hypothetical protein CHLNCDRAFT_23974, partial [Chlorella variabilis]	-	-	-	-	-	-	-	--
gene-D9Q98_000589	gene-D9Q98_000589	0	20.04930877685547	0	20.1578426361084	CLPC1	PRW57345.1 ATP-dependent Clp protease ATP-binding subunit [Chlorella sorokiniana]	-	-	-	-	GO:0000502//proteasome complex;GO:0005575//cellular_component;GO:0005622//intracellular anatomical structure;GO:0005737//cytoplasm;GO:0005829//cytosol;GO:0009360//DNA polymerase III complex;GO:0009368//endopeptidase Clp complex;GO:0009376//HslUV protease complex;GO:0009379//Holliday junction helicase complex;GO:0009507//chloroplast;GO:0009526//plastid envelope;GO:0009532//plastid stroma;GO:000953…	GO:0000166//nucleotide binding;GO:0003674//molecular_function;GO:0003677//DNA binding;GO:0003723//RNA binding;GO:0003724//RNA helicase activity;GO:0003824//catalytic activity;GO:0003887//DNA-directed DNA polymerase activity;GO:0003924//GTPase activity;GO:0004176//ATP-dependent peptidase activity;GO:0004252//serine-type endopeptidase activity;GO:0005198//structural molecule activity;GO:0005488//bi…	GO:0002949//tRNA threonylcarbamoyladenosine modification;GO:0006260//DNA replication;GO:0006281//DNA repair;GO:0006310//DNA recombination;GO:0006355//regulation of transcription, DNA-templated;GO:0006457//protein folding;GO:0006508//proteolysis;GO:0006807//nitrogen compound metabolic process;GO:0006950//response to stress;GO:0006986//response to unfolded protein;GO:0008150//biological_process;GO:…	--
gene-D9Q98_000621	gene-D9Q98_000621	0	73.80367279052734	36.541141510009766	58.68340301513672	TKL-1	XP_005847082.1 hypothetical protein CHLNCDRAFT_48880 [Chlorella variabilis]	Metabolism;Metabolism;Metabolism;Metabolism;Metabolism;Metabolism	Global and overview maps;Global and overview maps;Global and overview maps;Global and overview maps;Energy metabolism;Carbohydrate metabolism	ko01100//Metabolic pathways;ko01110//Biosynthesis of secondary metabolites;ko01200//Carbon metabolism;ko01230//Biosynthesis of amino acids;ko00710//Carbon fixation in photosynthetic organisms;ko00030//Pentose phosphate pathway	K00615;K00615;K00615;K00615;K00615;K00615	GO:0005575//cellular_component;GO:0005622//intracellular anatomical structure;GO:0005737//cytoplasm;GO:0009507//chloroplast;GO:0009534//chloroplast thylakoid;GO:0009535//chloroplast thylakoid membrane;GO:0009536//plastid;GO:0009579//thylakoid;GO:0016020//membrane;GO:0031976//plastid thylakoid;GO:0031984//organelle subcompartment;GO:0034357//photosynthetic membrane;GO:0042651//thylakoid membrane;G…	GO:0003674//molecular_function;GO:0003824//catalytic activity;GO:0004738//pyruvate dehydrogenase activity;GO:0004739//pyruvate dehydrogenase (acetyl-transferring) activity;GO:0004802//transketolase activity;GO:0005488//binding;GO:0005524//ATP binding;GO:0008661//1-deoxy-D-xylulose-5-phosphate synthase activity;GO:0016624//oxidoreductase activity, acting on the aldehyde or oxo group of donors, dis…	GO:0005975//carbohydrate metabolic process;GO:0006086//acetyl-CoA biosynthetic process from pyruvate;GO:0006098//pentose-phosphate shunt;GO:0008150//biological_process;GO:0008152//metabolic process;GO:0008615//pyridoxine biosynthetic process;GO:0009058//biosynthetic process;GO:0009228//thiamine biosynthetic process;GO:0009240//isopentenyl diphosphate biosynthetic process;GO:0009987//cellular proc…	--
gene-D9Q98_000639	gene-D9Q98_000639	0	175.87904357910156	59.039093017578125	136.22967529296875	HCF244	PRW57076.1 NAD(P)-binding Rossmann-fold superfamily [Chlorella sorokiniana]	-	-	-	-	GO:0005575//cellular_component;GO:0005622//intracellular anatomical structure;GO:0005737//cytoplasm;GO:0009507//chloroplast;GO:0009536//plastid;GO:0043226//organelle;GO:0043227//membrane-bounded organelle;GO:0043229//intracellular organelle;GO:0043231//intracellular membrane-bounded organelle	GO:0003674//molecular_function;GO:0003824//catalytic activity;GO:0003854//3-beta-hydroxy-delta5-steroid dehydrogenase activity;GO:0003978//UDP-glucose 4-epimerase activity;GO:0008831//dTDP-4-dehydrorhamnose reductase activity;GO:0016491//oxidoreductase activity;GO:0016616//oxidoreductase activity, acting on the CH-OH group of donors, NAD or NADP as acceptor;GO:0016655//oxidoreductase activity, ac…	GO:0005975//carbohydrate metabolic process;GO:0006012//galactose metabolic process;GO:0006694//steroid biosynthetic process;GO:0006813//potassium ion transport;GO:0008150//biological_process;GO:0008152//metabolic process;GO:0009243//O antigen biosynthetic process;GO:0019305//dTDP-rhamnose biosynthetic process	--
gene-D9Q98_000648	gene-D9Q98_000648	0	24.471515655517578	39.11399841308594	24.466691970825195	SYP71	XP_005846890.1 hypothetical protein CHLNCDRAFT_134743 [Chlorella variabilis]	Genetic Information Processing	Folding, sorting and degradation	ko04130//SNARE interactions in vesicular transport	K08506	GO:0005575//cellular_component;GO:0005622//intracellular anatomical structure;GO:0005737//cytoplasm;GO:0012505//endomembrane system;GO:0016020//membrane;GO:0016021//integral component of membrane;GO:0031201//SNARE complex;GO:0031224//intrinsic component of membrane;GO:0032991//protein-containing complex;GO:0098796//membrane protein complex	GO:0000149//SNARE binding;GO:0003674//molecular_function;GO:0004181//metallocarboxypeptidase activity;GO:0005215//transporter activity;GO:0005484//SNAP receptor activity;GO:0005488//binding;GO:0005515//protein binding;GO:0005524//ATP binding	GO:0006508//proteolysis;GO:0006810//transport;GO:0006886//intracellular protein transport;GO:0006906//vesicle fusion;GO:0006996//organelle organization;GO:0007059//chromosome segregation;GO:0008104//protein localization;GO:0008150//biological_process;GO:0009987//cellular process;GO:0015031//protein transport;GO:0015833//peptide transport;GO:0016043//cellular component organization;GO:0016050//ves…	--
gene-D9Q98_000669	gene-D9Q98_000669	0	41.53453826904297	0	36.76311492919922	PAD1	XP_005847059.1 hypothetical protein CHLNCDRAFT_24020 [Chlorella variabilis]	Genetic Information Processing	Folding, sorting and degradation	ko03050//Proteasome	K02731	GO:0000502//proteasome complex;GO:0005575//cellular_component;GO:0005622//intracellular anatomical structure;GO:0005634//nucleus;GO:0005737//cytoplasm;GO:0005739//mitochondrion;GO:0005829//cytosol;GO:0005839//proteasome core complex;GO:0009376//HslUV protease complex;GO:0012505//endomembrane system;GO:0016020//membrane;GO:0019773//proteasome core complex, alpha-subunit complex;GO:0031597//cytosol…	GO:0003674//molecular_function;GO:0003824//catalytic activity;GO:0004175//endopeptidase activity;GO:0004176//ATP-dependent peptidase activity;GO:0004298//threonine-type endopeptidase activity;GO:0005488//binding;GO:0005515//protein binding;GO:0008233//peptidase activity;GO:0016787//hydrolase activity;GO:0042802//identical protein binding;GO:0070003//threonine-type peptidase activity;GO:0140096//c…	GO:0006508//proteolysis;GO:0006511//ubiquitin-dependent protein catabolic process;GO:0006807//nitrogen compound metabolic process;GO:0007088//regulation of mitotic nuclear division;GO:0007346//regulation of mitotic cell cycle;GO:0008150//biological_process;GO:0008152//metabolic process;GO:0009056//catabolic process;GO:0009057//macromolecule catabolic process;GO:0009896//positive regulation of cat…	--
gene-D9Q98_000673	gene-D9Q98_000673	0	52.11485290527344	14.014806747436523	54.45255661010742	rpsJ	PRW57521.1 30S ribosomal chloroplastic [Chlorella sorokiniana]	Genetic Information Processing	Translation	ko03010//Ribosome	K02946	GO:0000314//organellar small ribosomal subunit;GO:0005575//cellular_component;GO:0005622//intracellular anatomical structure;GO:0005737//cytoplasm;GO:0005739//mitochondrion;GO:0005829//cytosol;GO:0005840//ribosome;GO:0009507//chloroplast;GO:0009532//plastid stroma;GO:0009536//plastid;GO:0009570//chloroplast stroma;GO:0015935//small ribosomal subunit;GO:0022626//cytosolic ribosome;GO:0022627//cyto…	GO:0003674//molecular_function;GO:0003676//nucleic acid binding;GO:0003723//RNA binding;GO:0003729//mRNA binding;GO:0003735//structural constituent of ribosome;GO:0005198//structural molecule activity;GO:0005488//binding;GO:0097159//organic cyclic compound binding;GO:1901363//heterocyclic compound binding	GO:0000462//maturation of SSU-rRNA from tricistronic rRNA transcript (SSU-rRNA, 5.8S rRNA, LSU-rRNA);GO:0002181//cytoplasmic translation;GO:0006139//nucleobase-containing compound metabolic process;GO:0006364//rRNA processing;GO:0006396//RNA processing;GO:0006412//translation;GO:0006518//peptide metabolic process;GO:0006725//cellular aromatic compound metabolic process;GO:0006807//nitrogen compou…	--
gene-D9Q98_000674	gene-D9Q98_000674	0	13.380523681640625	36.8240966796875	11.015424728393555	At4g31480	PSC72264.1 coatomer subunit beta-1-like [Micractinium conductrix]	-	-	-	-	GO:0000139//Golgi membrane;GO:0005575//cellular_component;GO:0005622//intracellular anatomical structure;GO:0005737//cytoplasm;GO:0005783//endoplasmic reticulum;GO:0005789//endoplasmic reticulum membrane;GO:0005793//endoplasmic reticulum-Golgi intermediate compartment;GO:0005794//Golgi apparatus;GO:0005798//Golgi-associated vesicle;GO:0005829//cytosol;GO:0005886//plasma membrane;GO:0012505//endom…	GO:0003674//molecular_function;GO:0005198//structural molecule activity;GO:0005515//protein binding	GO:0000902//cell morphogenesis;GO:0001775//cell activation;GO:0002252//immune effector process;GO:0002263//cell activation involved in immune response;GO:0002274//myeloid leukocyte activation;GO:0002275//myeloid cell activation involved in immune response;GO:0002283//neutrophil activation involved in immune response;GO:0002366//leukocyte activation involved in immune response;GO:0002376//immune s…	--
gene-D9Q98_000691	gene-D9Q98_000691	0	11.542171478271484	0	7.704013824462891	Xab2	PRW57087.1 Pre-mRNA-splicing factor SYF1 [Chlorella sorokiniana]	Genetic Information Processing	Transcription	ko03040//Spliceosome	K12867	GO:0000974//Prp19 complex;GO:0005575//cellular_component;GO:0005622//intracellular anatomical structure;GO:0005634//nucleus;GO:0005681//spliceosomal complex;GO:0005684//U2-type spliceosomal complex;GO:0032991//protein-containing complex;GO:0043226//organelle;GO:0043227//membrane-bounded organelle;GO:0043229//intracellular organelle;GO:0043231//intracellular membrane-bounded organelle;GO:0071007//…	GO:0005515//protein binding	GO:0000349//generation of catalytic spliceosome for first transesterification step;GO:0000375//RNA splicing, via transesterification reactions;GO:0000377//RNA splicing, via transesterification reactions with bulged adenosine as nucleophile;GO:0000393//spliceosomal conformational changes to generate catalytic conformation;GO:0000398//mRNA splicing, via spliceosome;GO:0001701//in utero embryonic de…	--
gene-D9Q98_000696	gene-D9Q98_000696	0	46.505802154541016	37.0558967590332	59.53330993652344	eif2s3	PRW57397.1 eukaryotic translation initiation factor 2 subunit gamma-like [Chlorella sorokiniana]	-	-	-	-	GO:0005575//cellular_component;GO:0005622//intracellular anatomical structure;GO:0005634//nucleus;GO:0005737//cytoplasm;GO:0005829//cytosol;GO:0005850//eukaryotic translation initiation factor 2 complex;GO:0016282//eukaryotic 43S preinitiation complex;GO:0032991//protein-containing complex;GO:0043614//multi-eIF complex;GO:0070993//translation preinitiation complex;GO:1990904//ribonucleoprotein co…	GO:0000166//nucleotide binding;GO:0001882//nucleoside binding;GO:0001883//purine nucleoside binding;GO:0003674//molecular_function;GO:0003676//nucleic acid binding;GO:0003723//RNA binding;GO:0003743//translation initiation factor activity;GO:0003746//translation elongation factor activity;GO:0003824//catalytic activity;GO:0003924//GTPase activity;GO:0004781//sulfate adenylyltransferase (ATP) acti…	GO:0000103//sulfate assimilation;GO:0001514//selenocysteine incorporation;GO:0001731//formation of translation preinitiation complex;GO:0002181//cytoplasmic translation;GO:0002183//cytoplasmic translational initiation;GO:0006412//translation;GO:0006413//translational initiation;GO:0006414//translational elongation;GO:0006518//peptide metabolic process;GO:0006807//nitrogen compound metabolic proce…	--
gene-D9Q98_000735	gene-D9Q98_000735	0	16.400163650512695	0	12.957304000854492	At1g09760	XP_005847027.1 hypothetical protein CHLNCDRAFT_11894, partial [Chlorella variabilis]	Genetic Information Processing	Transcription	ko03040//Spliceosome	K11092	GO:0005575//cellular_component;GO:0005622//intracellular anatomical structure;GO:0005634//nucleus;GO:0005654//nucleoplasm;GO:0005730//nucleolus;GO:0005737//cytoplasm;GO:0005829//cytosol;GO:0009507//chloroplast;GO:0009536//plastid;GO:0015030//Cajal body;GO:0016604//nuclear body;GO:0031974//membrane-enclosed lumen;GO:0031981//nuclear lumen;GO:0043226//organelle;GO:0043227//membrane-bounded organell…	GO:0003674//molecular_function;GO:0003676//nucleic acid binding;GO:0003723//RNA binding;GO:0005488//binding;GO:0005515//protein binding;GO:0097159//organic cyclic compound binding;GO:1901363//heterocyclic compound binding	GO:0000375//RNA splicing, via transesterification reactions;GO:0000377//RNA splicing, via transesterification reactions with bulged adenosine as nucleophile;GO:0000398//mRNA splicing, via spliceosome;GO:0006139//nucleobase-containing compound metabolic process;GO:0006396//RNA processing;GO:0006397//mRNA processing;GO:0006725//cellular aromatic compound metabolic process;GO:0006807//nitrogen compo…	--
gene-D9Q98_000737	gene-D9Q98_000737	0	23.394737243652344	22.470504760742188	15.651185989379883	At3g12390	PSC72226.1 Nascent polypeptide-associated complex subunit alpha [Micractinium conductrix]	-	-	-	-	GO:0000775//chromosome, centromeric region;GO:0005575//cellular_component;GO:0005622//intracellular anatomical structure;GO:0005634//nucleus;GO:0005737//cytoplasm;GO:0005854//nascent polypeptide-associated complex;GO:0032991//protein-containing complex;GO:0043226//organelle;GO:0043227//membrane-bounded organelle;GO:0043229//intracellular organelle;GO:0043231//intracellular membrane-bounded organe…	GO:0003674//molecular_function;GO:0003677//DNA binding;GO:0003682//chromatin binding;GO:0005488//binding;GO:0005515//protein binding;GO:0051082//unfolded protein binding	GO:0006139//nucleobase-containing compound metabolic process;GO:0006351//transcription, DNA-templated;GO:0006355//regulation of transcription, DNA-templated;GO:0006457//protein folding;GO:0006458//'de novo' protein folding;GO:0006725//cellular aromatic compound metabolic process;GO:0006807//nitrogen compound metabolic process;GO:0006810//transport;GO:0008104//protein localization;GO:0008150//biol…	--
gene-D9Q98_000741	gene-D9Q98_000741	0	359.9225769042969	363.8729248046875	350.5262756347656	RPS16	PRW57188.1 40S ribosomal S16 [Chlorella sorokiniana]	Genetic Information Processing	Translation	ko03010//Ribosome	K02960	GO:0005575//cellular_component;GO:0005622//intracellular anatomical structure;GO:0005634//nucleus;GO:0005654//nucleoplasm;GO:0005737//cytoplasm;GO:0005829//cytosol;GO:0005840//ribosome;GO:0015935//small ribosomal subunit;GO:0022626//cytosolic ribosome;GO:0022627//cytosolic small ribosomal subunit;GO:0031974//membrane-enclosed lumen;GO:0031981//nuclear lumen;GO:0032991//protein-containing complex;…	GO:0003674//molecular_function;GO:0003676//nucleic acid binding;GO:0003723//RNA binding;GO:0003735//structural constituent of ribosome;GO:0005198//structural molecule activity;GO:0005488//binding;GO:0005515//protein binding;GO:0097159//organic cyclic compound binding;GO:1901363//heterocyclic compound binding	GO:0000184//nuclear-transcribed mRNA catabolic process, nonsense-mediated decay;GO:0000462//maturation of SSU-rRNA from tricistronic rRNA transcript (SSU-rRNA, 5.8S rRNA, LSU-rRNA);GO:0000956//nuclear-transcribed mRNA catabolic process;GO:0001889//liver development;GO:0002181//cytoplasmic translation;GO:0006139//nucleobase-containing compound metabolic process;GO:0006364//rRNA processing;GO:00063…	--
gene-D9Q98_000743	gene-D9Q98_000743	0	29.338268280029297	0	21.87164306640625	G6PD	BAI63218.1 chloroplastic glucose 6-phosphate dehydrogenase [Chlorella vulgaris]	Metabolism;Metabolism;Metabolism;Metabolism;Metabolism	Global and overview maps;Global and overview maps;Global and overview maps;Carbohydrate metabolism;Metabolism of other amino acids	ko01100//Metabolic pathways;ko01110//Biosynthesis of secondary metabolites;ko01200//Carbon metabolism;ko00030//Pentose phosphate pathway;ko00480//Glutathione metabolism	K00036;K00036;K00036;K00036;K00036	-	GO:0004345//glucose-6-phosphate dehydrogenase activity;GO:0016614//oxidoreductase activity, acting on CH-OH group of donors;GO:0018738//S-formylglutathione hydrolase activity;GO:0050661//NADP binding	GO:0006006//glucose metabolic process;GO:0006098//pentose-phosphate shunt;GO:0046292//formaldehyde metabolic process	--
gene-D9Q98_000766	gene-D9Q98_000766	0	66.0483169555664	0	36.36943054199219	SNX1	XP_005846840.1 hypothetical protein CHLNCDRAFT_59686 [Chlorella variabilis]	Cellular Processes	Transport and catabolism	ko04144//Endocytosis	K17917	GO:0000139//Golgi membrane;GO:0005575//cellular_component;GO:0005622//intracellular anatomical structure;GO:0005737//cytoplasm;GO:0005768//endosome;GO:0005770//late endosome;GO:0005771//multivesicular body;GO:0005794//Golgi apparatus;GO:0005802//trans-Golgi network;GO:0005829//cytosol;GO:0010008//endosome membrane;GO:0012505//endomembrane system;GO:0016020//membrane;GO:0019898//extrinsic componen…	GO:0003674//molecular_function;GO:0005488//binding;GO:0005515//protein binding;GO:0005543//phospholipid binding;GO:0008289//lipid binding;GO:0019904//protein domain specific binding;GO:0035091//phosphatidylinositol binding;GO:0043167//ion binding;GO:0043168//anion binding;GO:0046873//metal ion transmembrane transporter activity	GO:0006605//protein targeting;GO:0006623//protein targeting to vacuole;GO:0006810//transport;GO:0006886//intracellular protein transport;GO:0006892//post-Golgi vesicle-mediated transport;GO:0006896//Golgi to vacuole transport;GO:0006897//endocytosis;GO:0006996//organelle organization;GO:0007034//vacuolar transport;GO:0007041//lysosomal transport;GO:0007275//multicellular organism development;GO:0…	--
gene-D9Q98_000812	gene-D9Q98_000812	0	23.943838119506836	0	15.859771728515625	At3g58140	PRW57266.1 phenylalanine--tRNA chloroplastic mitochondrial [Chlorella sorokiniana]	Genetic Information Processing	Translation	ko00970//Aminoacyl-tRNA biosynthesis	K01889	GO:0005575//cellular_component;GO:0005622//intracellular anatomical structure;GO:0005737//cytoplasm;GO:0005739//mitochondrion;GO:0005759//mitochondrial matrix;GO:0009328//phenylalanine-tRNA ligase complex;GO:0009507//chloroplast;GO:0009532//plastid stroma;GO:0009536//plastid;GO:0009570//chloroplast stroma;GO:0016020//membrane;GO:0031974//membrane-enclosed lumen;GO:0043226//organelle;GO:0043227//m…	GO:0000049//tRNA binding;GO:0000166//nucleotide binding;GO:0003674//molecular_function;GO:0003676//nucleic acid binding;GO:0003723//RNA binding;GO:0003824//catalytic activity;GO:0004812//aminoacyl-tRNA ligase activity;GO:0004826//phenylalanine-tRNA ligase activity;GO:0005488//binding;GO:0005524//ATP binding;GO:0016874//ligase activity;GO:0016875//ligase activity, forming carbon-oxygen bonds;GO:00…	GO:0006082//organic acid metabolic process;GO:0006139//nucleobase-containing compound metabolic process;GO:0006396//RNA processing;GO:0006399//tRNA metabolic process;GO:0006412//translation;GO:0006418//tRNA aminoacylation for protein translation;GO:0006432//phenylalanyl-tRNA aminoacylation;GO:0006518//peptide metabolic process;GO:0006520//cellular amino acid metabolic process;GO:0006725//cellular…	--
gene-D9Q98_000813	gene-D9Q98_000813	0	43.47711944580078	56.72705078125	43.58987808227539	CPK17	PRW56966.1 signal peptide peptidase [Chlorella sorokiniana]	Organismal Systems	Environmental adaptation	ko04626//Plant-pathogen interaction	K13412	GO:0005576//extracellular region;GO:0005737//cytoplasm	GO:0000166//nucleotide binding;GO:0004672//protein kinase activity;GO:0004812//aminoacyl-tRNA ligase activity;GO:0005509//calcium ion binding;GO:0005515//protein binding;GO:0005524//ATP binding	GO:0006418//tRNA aminoacylation for protein translation;GO:0006468//protein phosphorylation;GO:0031639//plasminogen activation	--
gene-D9Q98_000823	gene-D9Q98_000823	0	176.73387145996094	144.08387756347656	158.52230834960938	fabZ	PSC73775.1 beta-hydroxyacyl-ACP dehydratase [Micractinium conductrix]	Metabolism;Metabolism;Metabolism;Metabolism	Global and overview maps;Global and overview maps;Lipid metabolism;Metabolism of cofactors and vitamins	ko01100//Metabolic pathways;ko01212//Fatty acid metabolism;ko00061//Fatty acid biosynthesis;ko00780//Biotin metabolism	K02372;K02372;K02372;K02372	-	GO:0016836//hydro-lyase activity;GO:0019171//3-hydroxyacyl-[acyl-carrier-protein] dehydratase activity	GO:0006633//fatty acid biosynthetic process	--
gene-D9Q98_000834	gene-D9Q98_000834	0	142.6025848388672	26.320770263671875	140.2659149169922	--	PRW57534.1 hypothetical protein C2E21_3791 [Chlorella sorokiniana]	-	-	-	-	GO:0009360//DNA polymerase III complex	GO:0003887//DNA-directed DNA polymerase activity;GO:0003924//GTPase activity;GO:0005524//ATP binding;GO:0019001//guanyl nucleotide binding;GO:0031683//G-protein beta/gamma-subunit complex binding	GO:0006260//DNA replication;GO:0007186//G protein-coupled receptor signaling pathway	--
gene-D9Q98_000841	gene-D9Q98_000841	0	95.3256607055664	61.825843811035156	73.67572021484375	TIF3A1	PSC76450.1 eukaryotic translation initiation factor 3 subunit A-like [Micractinium conductrix]	-	-	-	-	GO:0000131//incipient cellular bud site;GO:0005575//cellular_component;GO:0005622//intracellular anatomical structure;GO:0005737//cytoplasm;GO:0005829//cytosol;GO:0005852//eukaryotic translation initiation factor 3 complex;GO:0005886//plasma membrane;GO:0010494//cytoplasmic stress granule;GO:0016020//membrane;GO:0016282//eukaryotic 43S preinitiation complex;GO:0032991//protein-containing complex;…	GO:0003674//molecular_function;GO:0003676//nucleic acid binding;GO:0003723//RNA binding;GO:0003729//mRNA binding;GO:0003743//translation initiation factor activity;GO:0005488//binding;GO:0008135//translation factor activity, RNA binding;GO:0097159//organic cyclic compound binding;GO:1901363//heterocyclic compound binding	GO:0001732//formation of cytoplasmic translation initiation complex;GO:0002181//cytoplasmic translation;GO:0002183//cytoplasmic translational initiation;GO:0002188//translation reinitiation;GO:0006412//translation;GO:0006413//translational initiation;GO:0006518//peptide metabolic process;GO:0006807//nitrogen compound metabolic process;GO:0008150//biological_process;GO:0008152//metabolic process;G…	--
gene-D9Q98_000844	gene-D9Q98_000844	0	11.205663681030273	0	9.521588325500488	clpP2	PRW59290.1 rRNA 2 -O-methyltransferase fibrillarin [Chlorella sorokiniana]	-	-	-	-	GO:0005575//cellular_component;GO:0005622//intracellular anatomical structure;GO:0005737//cytoplasm;GO:0009368//endopeptidase Clp complex;GO:0009507//chloroplast;GO:0009526//plastid envelope;GO:0009532//plastid stroma;GO:0009534//chloroplast thylakoid;GO:0009535//chloroplast thylakoid membrane;GO:0009536//plastid;GO:0009570//chloroplast stroma;GO:0009579//thylakoid;GO:0009840//chloroplastic endop…	GO:0003674//molecular_function;GO:0003824//catalytic activity;GO:0004175//endopeptidase activity;GO:0004176//ATP-dependent peptidase activity;GO:0004252//serine-type endopeptidase activity;GO:0008233//peptidase activity;GO:0008236//serine-type peptidase activity;GO:0016787//hydrolase activity;GO:0017171//serine hydrolase activity;GO:0140096//catalytic activity, acting on a protein	GO:0006465//signal peptide processing;GO:0006508//proteolysis;GO:0006807//nitrogen compound metabolic process;GO:0006996//organelle organization;GO:0008150//biological_process;GO:0008152//metabolic process;GO:0009657//plastid organization;GO:0009658//chloroplast organization;GO:0009987//cellular process;GO:0016043//cellular component organization;GO:0019538//protein metabolic process;GO:0040034//…	--
gene-D9Q98_000865	gene-D9Q98_000865	0	121.75221252441406	45.17572784423828	119.3851318359375	--	XP_005849470.1 hypothetical protein CHLNCDRAFT_56064 [Chlorella variabilis]	Metabolism;Metabolism	Global and overview maps;Energy metabolism	ko01100//Metabolic pathways;ko00190//Oxidative phosphorylation	K02138;K02138	GO:0000274//mitochondrial proton-transporting ATP synthase, stator stalk;GO:0000276//mitochondrial proton-transporting ATP synthase complex, coupling factor F(o);GO:0005575//cellular_component;GO:0005622//intracellular anatomical structure;GO:0005634//nucleus;GO:0005654//nucleoplasm;GO:0005730//nucleolus;GO:0005737//cytoplasm;GO:0005739//mitochondrion;GO:0005740//mitochondrial envelope;GO:0005743…	GO:0003674//molecular_function;GO:0003735//structural constituent of ribosome;GO:0003824//catalytic activity;GO:0005198//structural molecule activity;GO:0005215//transporter activity;GO:0005488//binding;GO:0005507//copper ion binding;GO:0008198//ferrous iron binding;GO:0008270//zinc ion binding;GO:0008324//cation transmembrane transporter activity;GO:0015075//ion transmembrane transporter activit…	GO:0006091//generation of precursor metabolites and energy;GO:0006119//oxidative phosphorylation;GO:0006139//nucleobase-containing compound metabolic process;GO:0006163//purine nucleotide metabolic process;GO:0006164//purine nucleotide biosynthetic process;GO:0006725//cellular aromatic compound metabolic process;GO:0006753//nucleoside phosphate metabolic process;GO:0006754//ATP biosynthetic proce…	--
gene-D9Q98_000867	gene-D9Q98_000867	0	84.85356903076172	56.406036376953125	83.63990020751953	RPL9	PSC76898.1 60S ribosomal L9 [Micractinium conductrix]	Genetic Information Processing	Translation	ko03010//Ribosome	K02940	GO:0005575//cellular_component;GO:0005622//intracellular anatomical structure;GO:0005737//cytoplasm;GO:0005829//cytosol;GO:0005840//ribosome;GO:0015934//large ribosomal subunit;GO:0022625//cytosolic large ribosomal subunit;GO:0022626//cytosolic ribosome;GO:0032991//protein-containing complex;GO:0043226//organelle;GO:0043228//non-membrane-bounded organelle;GO:0043229//intracellular organelle;GO:00…	GO:0003674//molecular_function;GO:0003676//nucleic acid binding;GO:0003723//RNA binding;GO:0003735//structural constituent of ribosome;GO:0005198//structural molecule activity;GO:0005488//binding;GO:0019843//rRNA binding;GO:0097159//organic cyclic compound binding;GO:1901363//heterocyclic compound binding	GO:0000184//nuclear-transcribed mRNA catabolic process, nonsense-mediated decay;GO:0000956//nuclear-transcribed mRNA catabolic process;GO:0002181//cytoplasmic translation;GO:0006139//nucleobase-containing compound metabolic process;GO:0006401//RNA catabolic process;GO:0006402//mRNA catabolic process;GO:0006412//translation;GO:0006413//translational initiation;GO:0006518//peptide metabolic process…	--
gene-D9Q98_000868	gene-D9Q98_000868	0	73.44668579101562	64.05669403076172	59.15898895263672	--	PSC76870.1 Serine threonine kinase [Micractinium conductrix]	-	-	-	-	-	GO:0004672//protein kinase activity;GO:0005524//ATP binding	GO:0006468//protein phosphorylation	--
gene-D9Q98_000875	gene-D9Q98_000875	0	157.65435791015625	85.43595123291016	181.21141052246094	--	XP_005849744.1 hypothetical protein CHLNCDRAFT_142762 [Chlorella variabilis]	-	-	-	-	-	GO:0016810//hydrolase activity, acting on carbon-nitrogen (but not peptide) bonds	GO:0005975//carbohydrate metabolic process	--
gene-D9Q98_000982	gene-D9Q98_000982	0	53.842838287353516	470.1141052246094	42.38304901123047	purB	XP_005849789.1 hypothetical protein CHLNCDRAFT_142879 [Chlorella variabilis]	Metabolism;Metabolism;Metabolism;Metabolism	Global and overview maps;Global and overview maps;Amino acid metabolism;Nucleotide metabolism	ko01100//Metabolic pathways;ko01110//Biosynthesis of secondary metabolites;ko00250//Alanine, aspartate and glutamate metabolism;ko00230//Purine metabolism	K01756;K01756;K01756;K01756	-	GO:0003674//molecular_function;GO:0003824//catalytic activity;GO:0004018//N6-(1,2-dicarboxyethyl)AMP AMP-lyase (fumarate-forming) activity;GO:0004056//argininosuccinate lyase activity;GO:0004333//fumarate hydratase activity;GO:0008797//aspartate ammonia-lyase activity;GO:0016829//lyase activity;GO:0016840//carbon-nitrogen lyase activity;GO:0016842//amidine-lyase activity;GO:0047472//3-carboxy-cis…	GO:0006099//tricarboxylic acid cycle;GO:0006139//nucleobase-containing compound metabolic process;GO:0006163//purine nucleotide metabolic process;GO:0006164//purine nucleotide biosynthetic process;GO:0006167//AMP biosynthetic process;GO:0006188//IMP biosynthetic process;GO:0006189//'de novo' IMP biosynthetic process;GO:0006520//cellular amino acid metabolic process;GO:0006725//cellular aromatic c…	--
gene-D9Q98_000988	gene-D9Q98_000988	0	44.07263946533203	31.88515853881836	27.58576774597168	v1g169424	XP_005849793.1 hypothetical protein CHLNCDRAFT_57223 [Chlorella variabilis]	-	-	-	-	GO:0001650//fibrillar center;GO:0005575//cellular_component;GO:0005622//intracellular anatomical structure;GO:0005634//nucleus;GO:0005654//nucleoplasm;GO:0005730//nucleolus;GO:0005737//cytoplasm;GO:0005829//cytosol;GO:0005852//eukaryotic translation initiation factor 3 complex;GO:0031974//membrane-enclosed lumen;GO:0031981//nuclear lumen;GO:0032991//protein-containing complex;GO:0043226//organell…	GO:0003674//molecular_function;GO:0003676//nucleic acid binding;GO:0003723//RNA binding;GO:0003743//translation initiation factor activity;GO:0005488//binding;GO:0008135//translation factor activity, RNA binding;GO:0097159//organic cyclic compound binding;GO:1901363//heterocyclic compound binding	GO:0006412//translation;GO:0006413//translational initiation;GO:0006518//peptide metabolic process;GO:0006807//nitrogen compound metabolic process;GO:0008150//biological_process;GO:0008152//metabolic process;GO:0009058//biosynthetic process;GO:0009059//macromolecule biosynthetic process;GO:0009987//cellular process;GO:0010467//gene expression;GO:0016032//viral process;GO:0019080//viral gene expre…	--
gene-D9Q98_000995	gene-D9Q98_000995	0	270.3327941894531	245.0220489501953	265.9510803222656	RPS15AA	PSC73675.1 40S ribosomal S15a isoform A [Micractinium conductrix]	Genetic Information Processing	Translation	ko03010//Ribosome	K02957	GO:0005575//cellular_component;GO:0005618//cell wall;GO:0005622//intracellular anatomical structure;GO:0005737//cytoplasm;GO:0005773//vacuole;GO:0005774//vacuolar membrane;GO:0005829//cytosol;GO:0005840//ribosome;GO:0005844//polysome;GO:0005886//plasma membrane;GO:0005911//cell-cell junction;GO:0009506//plasmodesma;GO:0015935//small ribosomal subunit;GO:0016020//membrane;GO:0022626//cytosolic rib…	GO:0003674//molecular_function;GO:0003735//structural constituent of ribosome;GO:0005198//structural molecule activity	GO:0006412//translation;GO:0006518//peptide metabolic process;GO:0006807//nitrogen compound metabolic process;GO:0007275//multicellular organism development;GO:0007568//aging;GO:0008150//biological_process;GO:0008152//metabolic process;GO:0008340//determination of adult lifespan;GO:0009058//biosynthetic process;GO:0009059//macromolecule biosynthetic process;GO:0009987//cellular process;GO:0010259…	--
gene-D9Q98_001018	gene-D9Q98_001018	0	201.436279296875	226.69578552246094	173.64224243164062	UGD1	XP_005849807.1 hypothetical protein CHLNCDRAFT_59627 [Chlorella variabilis]	Metabolism;Metabolism;Metabolism;Metabolism	Global and overview maps;Carbohydrate metabolism;Carbohydrate metabolism;Carbohydrate metabolism	ko01100//Metabolic pathways;ko00520//Amino sugar and nucleotide sugar metabolism;ko00040//Pentose and glucuronate interconversions;ko00053//Ascorbate and aldarate metabolism	K00012;K00012;K00012;K00012	-	GO:0016616//oxidoreductase activity, acting on the CH-OH group of donors, NAD or NADP as acceptor;GO:0051287//NAD binding	-	--
gene-D9Q98_001024	gene-D9Q98_001024	0	30.553600311279297	42.7556266784668	20.234270095825195	PSAT1	PSC67944.1 phosphoserine aminotransferase [Micractinium conductrix]	Metabolism;Metabolism;Metabolism;Metabolism;Metabolism;Metabolism;Metabolism	Global and overview maps;Global and overview maps;Global and overview maps;Global and overview maps;Amino acid metabolism;Amino acid metabolism;Metabolism of cofactors and vitamins	ko01100//Metabolic pathways;ko01110//Biosynthesis of secondary metabolites;ko01200//Carbon metabolism;ko01230//Biosynthesis of amino acids;ko00270//Cysteine and methionine metabolism;ko00260//Glycine, serine and threonine metabolism;ko00750//Vitamin B6 metabolism	K00831;K00831;K00831;K00831;K00831;K00831;K00831	GO:0005575//cellular_component;GO:0005622//intracellular anatomical structure;GO:0005737//cytoplasm;GO:0005829//cytosol;GO:0009507//chloroplast;GO:0009536//plastid;GO:0043226//organelle;GO:0043227//membrane-bounded organelle;GO:0043229//intracellular organelle;GO:0043231//intracellular membrane-bounded organelle	GO:0000287//magnesium ion binding;GO:0003674//molecular_function;GO:0003824//catalytic activity;GO:0004648//O-phospho-L-serine:2-oxoglutarate aminotransferase activity;GO:0005488//binding;GO:0005509//calcium ion binding;GO:0008483//transaminase activity;GO:0016740//transferase activity;GO:0016769//transferase activity, transferring nitrogenous groups;GO:0016787//hydrolase activity;GO:0016788//hyd…	GO:0000003//reproduction;GO:0003006//developmental process involved in reproduction;GO:0006082//organic acid metabolic process;GO:0006139//nucleobase-containing compound metabolic process;GO:0006144//purine nucleobase metabolic process;GO:0006520//cellular amino acid metabolic process;GO:0006563//L-serine metabolic process;GO:0006564//L-serine biosynthetic process;GO:0006725//cellular aromatic co…	--
gene-D9Q98_001028	gene-D9Q98_001028	0	700.7578735351562	419.7652893066406	480.94073486328125	LHCA4	XP_005849804.1 hypothetical protein CHLNCDRAFT_59626 [Chlorella variabilis]	Metabolism;Metabolism	Global and overview maps;Energy metabolism	ko01100//Metabolic pathways;ko00196//Photosynthesis - antenna proteins	K08910;K08910	-	-	-	--
gene-D9Q98_001062	gene-D9Q98_001062	0	131.8726348876953	76.17984771728516	94.12959289550781	Os04g0533000	PSC67841.1 hypothetical protein C2E20_8521 [Micractinium conductrix]	Genetic Information Processing	Folding, sorting and degradation	ko03018//RNA degradation	K12614	GO:0000932//P-body;GO:0005575//cellular_component;GO:0005622//intracellular anatomical structure;GO:0005634//nucleus;GO:0005730//nucleolus;GO:0005737//cytoplasm;GO:0009380//excinuclease repair complex;GO:0010494//cytoplasmic stress granule;GO:0016020//membrane;GO:0031974//membrane-enclosed lumen;GO:0031981//nuclear lumen;GO:0032991//protein-containing complex;GO:0035770//ribonucleoprotein granule…	GO:0000166//nucleotide binding;GO:0003674//molecular_function;GO:0003676//nucleic acid binding;GO:0003677//DNA binding;GO:0003682//chromatin binding;GO:0003690//double-stranded DNA binding;GO:0003723//RNA binding;GO:0003724//RNA helicase activity;GO:0003729//mRNA binding;GO:0003824//catalytic activity;GO:0004386//helicase activity;GO:0005488//binding;GO:0005515//protein binding;GO:0005524//ATP bi…	GO:0000288//nuclear-transcribed mRNA catabolic process, deadenylation-dependent decay;GO:0000290//deadenylation-dependent decapping of nuclear-transcribed mRNA;GO:0000724//double-strand break repair via homologous recombination;GO:0000956//nuclear-transcribed mRNA catabolic process;GO:0006139//nucleobase-containing compound metabolic process;GO:0006268//DNA unwinding involved in DNA replication;G…	--
gene-D9Q98_001153	gene-D9Q98_001153	0	20.170141220092773	0	26.21074676513672	CAND1	PRW59352.1 cullin-associated NEDD8-dissociated 1 isoform A [Chlorella sorokiniana]	-	-	-	-	GO:0000151//ubiquitin ligase complex;GO:0000221//vacuolar proton-transporting V-type ATPase, V1 domain;GO:0005575//cellular_component;GO:0005618//cell wall;GO:0005622//intracellular anatomical structure;GO:0005634//nucleus;GO:0005730//nucleolus;GO:0005737//cytoplasm;GO:0005829//cytosol;GO:0005886//plasma membrane;GO:0016020//membrane;GO:0030117//membrane coat;GO:0030312//external encapsulating st…	GO:0003677//DNA binding;GO:0004674//protein serine/threonine kinase activity;GO:0005515//protein binding;GO:0008134//transcription factor binding;GO:0046961//proton-transporting ATPase activity, rotational mechanism	GO:0000003//reproduction;GO:0003002//regionalization;GO:0003006//developmental process involved in reproduction;GO:0006139//nucleobase-containing compound metabolic process;GO:0006351//transcription, DNA-templated;GO:0006355//regulation of transcription, DNA-templated;GO:0006367//transcription initiation from RNA polymerase II promoter;GO:0006464//cellular protein modification process;GO:0006725/…	--
gene-D9Q98_001158	gene-D9Q98_001158	0	23.139179229736328	0	23.33213233947754	ACLA-1	PRW59132.1 ATP-citrate lyase A-1 [Chlorella sorokiniana]	Metabolism;Metabolism;Metabolism	Global and overview maps;Global and overview maps;Carbohydrate metabolism	ko01100//Metabolic pathways;ko01110//Biosynthesis of secondary metabolites;ko00020//Citrate cycle (TCA cycle)	K01648;K01648;K01648	-	GO:0004774//succinate-CoA ligase activity;GO:0004775//succinate-CoA ligase (ADP-forming) activity;GO:0004776//succinate-CoA ligase (GDP-forming) activity	GO:0006099//tricarboxylic acid cycle	--
gene-D9Q98_001171	gene-D9Q98_001171	0	96.81560516357422	0	57.09656524658203	SMD3B	XP_005849885.1 hypothetical protein CHLNCDRAFT_143127 [Chlorella variabilis]	Genetic Information Processing	Transcription	ko03040//Spliceosome	K11088	GO:0000243//commitment complex;GO:0000775//chromosome, centromeric region;GO:0005575//cellular_component;GO:0005622//intracellular anatomical structure;GO:0005634//nucleus;GO:0005681//spliceosomal complex;GO:0005682//U5 snRNP;GO:0005684//U2-type spliceosomal complex;GO:0005685//U1 snRNP;GO:0005686//U2 snRNP;GO:0005687//U4 snRNP;GO:0005689//U12-type spliceosomal complex;GO:0005694//chromosome;GO:0…	GO:0003674//molecular_function;GO:0003676//nucleic acid binding;GO:0003723//RNA binding;GO:0003729//mRNA binding;GO:0005488//binding;GO:0097159//organic cyclic compound binding;GO:1901363//heterocyclic compound binding	GO:0000245//spliceosomal complex assembly;GO:0000375//RNA splicing, via transesterification reactions;GO:0000377//RNA splicing, via transesterification reactions with bulged adenosine as nucleophile;GO:0000387//spliceosomal snRNP assembly;GO:0000395//mRNA 5'-splice site recognition;GO:0000398//mRNA splicing, via spliceosome;GO:0006139//nucleobase-containing compound metabolic process;GO:0006325//…	--
gene-D9Q98_001183	gene-D9Q98_001183	0	67.00230407714844	37.693634033203125	57.484710693359375	DRP1C	XP_005849633.1 hypothetical protein CHLNCDRAFT_34749 [Chlorella variabilis]	-	-	-	-	GO:0005737//cytoplasm	GO:0003700//DNA-binding transcription factor activity;GO:0003924//GTPase activity;GO:0005525//GTP binding;GO:0043022//ribosome binding	GO:0006355//regulation of transcription, DNA-templated;GO:0042254//ribosome biogenesis	--
gene-D9Q98_001187	gene-D9Q98_001187	0	17.361431121826172	0	15.876154899597168	ISA3	PSC76138.1 Isoamylase chloroplastic [Micractinium conductrix]	Metabolism;Metabolism;Metabolism	Global and overview maps;Global and overview maps;Carbohydrate metabolism	ko01100//Metabolic pathways;ko01110//Biosynthesis of secondary metabolites;ko00500//Starch and sucrose metabolism	K01214;K01214;K01214	GO:0005575//cellular_component;GO:0005622//intracellular anatomical structure;GO:0005737//cytoplasm;GO:0009501//amyloplast;GO:0009507//chloroplast;GO:0009532//plastid stroma;GO:0009536//plastid;GO:0009569//chloroplast starch grain;GO:0009570//chloroplast stroma;GO:0043036//starch grain;GO:0043226//organelle;GO:0043227//membrane-bounded organelle;GO:0043229//intracellular organelle;GO:0043231//int…	GO:0003674//molecular_function;GO:0003824//catalytic activity;GO:0003844//1,4-alpha-glucan branching enzyme activity;GO:0004133//glycogen debranching enzyme activity;GO:0004553//hydrolase activity, hydrolyzing O-glycosyl compounds;GO:0008788//alpha,alpha-phosphotrehalase activity;GO:0016787//hydrolase activity;GO:0016798//hydrolase activity, acting on glycosyl bonds;GO:0019156//isoamylase activit…	GO:0000271//polysaccharide biosynthetic process;GO:0000272//polysaccharide catabolic process;GO:0005975//carbohydrate metabolic process;GO:0005976//polysaccharide metabolic process;GO:0005977//glycogen metabolic process;GO:0005978//glycogen biosynthetic process;GO:0005980//glycogen catabolic process;GO:0005982//starch metabolic process;GO:0005983//starch catabolic process;GO:0005991//trehalose me…	--
gene-D9Q98_001192	gene-D9Q98_001192	0	14.630378723144531	0	18.52532386779785	fcpA	PSC76453.1 carboxy-terminal domain RNA polymerase II polypeptide A small phosphatase 1-like [Micractinium conductrix]	-	-	-	-	GO:0005575//cellular_component;GO:0005622//intracellular anatomical structure;GO:0005634//nucleus;GO:0005737//cytoplasm;GO:0005886//plasma membrane;GO:0016020//membrane;GO:0030016//myofibril;GO:0030017//sarcomere;GO:0031430//M band;GO:0031672//A band;GO:0031674//I band;GO:0043226//organelle;GO:0043227//membrane-bounded organelle;GO:0043228//non-membrane-bounded organelle;GO:0043229//intracellular…	GO:0003674//molecular_function;GO:0003824//catalytic activity;GO:0004721//phosphoprotein phosphatase activity;GO:0004722//protein serine/threonine phosphatase activity;GO:0005488//binding;GO:0005515//protein binding;GO:0008420//RNA polymerase II CTD heptapeptide repeat phosphatase activity;GO:0016787//hydrolase activity;GO:0016788//hydrolase activity, acting on ester bonds;GO:0016791//phosphatase…	GO:0001932//regulation of protein phosphorylation;GO:0001933//negative regulation of protein phosphorylation;GO:0006355//regulation of transcription, DNA-templated;GO:0006357//regulation of transcription by RNA polymerase II;GO:0006464//cellular protein modification process;GO:0006470//protein dephosphorylation;GO:0006793//phosphorus metabolic process;GO:0006796//phosphate-containing compound met…	--
gene-D9Q98_001214	gene-D9Q98_001214;gene-D9Q98_002415	0	40.59195327758789	0	34.21587371826172	patA	PSC76270.1 Calcium-transporting ATPase PAT1 [Micractinium conductrix]	-	-	-	-	GO:0031004//potassium ion-transporting ATPase complex	GO:0005375//copper ion transmembrane transporter activity;GO:0005388//P-type calcium transporter activity;GO:0008556//P-type potassium transmembrane transporter activity;GO:0008967//phosphoglycolate phosphatase activity;GO:0015434//ABC-type cadmium transporter activity;GO:0015444//P-type magnesium transporter activity;GO:0016787//hydrolase activity;GO:0042625//ATPase-coupled ion transmembrane tra…	GO:0006545//glycine biosynthetic process;GO:0006564//L-serine biosynthetic process;GO:0006813//potassium ion transport;GO:0006816//calcium ion transport;GO:0006825//copper ion transport;GO:0008152//metabolic process;GO:0015691//cadmium ion transport;GO:0015693//magnesium ion transport;GO:0030001//metal ion transport;GO:0030683//mitigation of host immune response by virus	--
gene-D9Q98_002415	gene-D9Q98_001214;gene-D9Q98_002415	0	40.59195327758789	0	34.21587371826172	patA	PSC72089.1 P-type ATPase [Micractinium conductrix]	-	-	-	-	GO:0031004//potassium ion-transporting ATPase complex	GO:0004857//enzyme inhibitor activity;GO:0005375//copper ion transmembrane transporter activity;GO:0005388//P-type calcium transporter activity;GO:0008556//P-type potassium transmembrane transporter activity;GO:0008967//phosphoglycolate phosphatase activity;GO:0015434//ABC-type cadmium transporter activity;GO:0015444//P-type magnesium transporter activity;GO:0016787//hydrolase activity;GO:0042625…	GO:0000918//division septum site selection;GO:0006545//glycine biosynthetic process;GO:0006564//L-serine biosynthetic process;GO:0006813//potassium ion transport;GO:0006816//calcium ion transport;GO:0006825//copper ion transport;GO:0008152//metabolic process;GO:0015691//cadmium ion transport;GO:0015693//magnesium ion transport;GO:0030001//metal ion transport	--
gene-D9Q98_001248	gene-D9Q98_001248	0	63.4224853515625	0	66.44847869873047	chmp2a	PRW58749.1 vacuolar sorting-associated 2-like protein 1-like [Chlorella sorokiniana]	Cellular Processes	Transport and catabolism	ko04144//Endocytosis	K12191	GO:0000785//chromatin;GO:0000815//ESCRT III complex;GO:0005575//cellular_component;GO:0005622//intracellular anatomical structure;GO:0005634//nucleus;GO:0005635//nuclear envelope;GO:0005694//chromosome;GO:0005737//cytoplasm;GO:0005768//endosome;GO:0005770//late endosome;GO:0005771//multivesicular body;GO:0005829//cytosol;GO:0010008//endosome membrane;GO:0012505//endomembrane system;GO:0016020//me…	GO:0003674//molecular_function;GO:0005488//binding;GO:0005515//protein binding;GO:0005543//phospholipid binding;GO:0008289//lipid binding;GO:0019904//protein domain specific binding;GO:0031210//phosphatidylcholine binding;GO:0043167//ion binding;GO:0043168//anion binding;GO:0043169//cation binding;GO:0050997//quaternary ammonium group binding;GO:0070405//ammonium ion binding	GO:0000070//mitotic sister chromatid segregation;GO:0000278//mitotic cell cycle;GO:0000280//nuclear division;GO:0000819//sister chromatid segregation;GO:0000920//septum digestion after cytokinesis;GO:0006508//proteolysis;GO:0006511//ubiquitin-dependent protein catabolic process;GO:0006606//protein import into nucleus;GO:0006807//nitrogen compound metabolic process;GO:0006810//transport;GO:0006811…	--
gene-D9Q98_001251	gene-D9Q98_001251	0	153.3332977294922	115.9740982055664	134.8514862060547	RPS9B	PSC76075.1 fidgetin 1 [Micractinium conductrix]	Genetic Information Processing	Translation	ko03010//Ribosome	K02997	GO:0000314//organellar small ribosomal subunit;GO:0022627//cytosolic small ribosomal subunit	GO:0003723//RNA binding;GO:0003735//structural constituent of ribosome;GO:0005198//structural molecule activity;GO:0019843//rRNA binding	GO:0006412//translation	--
gene-D9Q98_001253	gene-D9Q98_001253	0	110.10262298583984	37.20981216430664	88.26131439208984	--	PSC76451.1 hypothetical protein C2E20_0526 [Micractinium conductrix]	-	-	-	-	-	-	-	--
gene-D9Q98_001270	gene-D9Q98_001270	0	158.8585662841797	803.5032348632812	105.60844421386719	RPS19A	XP_005849924.1 hypothetical protein CHLNCDRAFT_143236 [Chlorella variabilis]	Genetic Information Processing	Translation	ko03010//Ribosome	K02966	GO:0005575//cellular_component;GO:0005618//cell wall;GO:0005622//intracellular anatomical structure;GO:0005634//nucleus;GO:0005654//nucleoplasm;GO:0005730//nucleolus;GO:0005737//cytoplasm;GO:0005829//cytosol;GO:0005840//ribosome;GO:0005844//polysome;GO:0005911//cell-cell junction;GO:0009289//pilus;GO:0009506//plasmodesma;GO:0015935//small ribosomal subunit;GO:0022626//cytosolic ribosome;GO:002262…	GO:0003674//molecular_function;GO:0003676//nucleic acid binding;GO:0003677//DNA binding;GO:0003700//DNA-binding transcription factor activity;GO:0003723//RNA binding;GO:0003735//structural constituent of ribosome;GO:0005198//structural molecule activity;GO:0005488//binding;GO:0005515//protein binding;GO:0017134//fibroblast growth factor binding;GO:0019838//growth factor binding;GO:0019899//enzyme…	GO:0000028//ribosomal small subunit assembly;GO:0000184//nuclear-transcribed mRNA catabolic process, nonsense-mediated decay;GO:0000462//maturation of SSU-rRNA from tricistronic rRNA transcript (SSU-rRNA, 5.8S rRNA, LSU-rRNA);GO:0000956//nuclear-transcribed mRNA catabolic process;GO:0001906//cell killing;GO:0002262//myeloid cell homeostasis;GO:0002376//immune system process;GO:0002520//immune sys…	--
gene-D9Q98_001303	gene-D9Q98_001303	0	42.52583694458008	9.28710651397705	38.802242279052734	PAG1	XP_005849937.1 hypothetical protein CHLNCDRAFT_56088 [Chlorella variabilis]	Genetic Information Processing	Folding, sorting and degradation	ko03050//Proteasome	K02727	GO:0000502//proteasome complex;GO:0005575//cellular_component;GO:0005576//extracellular region;GO:0005622//intracellular anatomical structure;GO:0005634//nucleus;GO:0005654//nucleoplasm;GO:0005737//cytoplasm;GO:0005773//vacuole;GO:0005774//vacuolar membrane;GO:0005829//cytosol;GO:0005839//proteasome core complex;GO:0012505//endomembrane system;GO:0016020//membrane;GO:0019773//proteasome core comp…	GO:0003674//molecular_function;GO:0003676//nucleic acid binding;GO:0003723//RNA binding;GO:0003729//mRNA binding;GO:0003824//catalytic activity;GO:0004175//endopeptidase activity;GO:0004298//threonine-type endopeptidase activity;GO:0005488//binding;GO:0005515//protein binding;GO:0008233//peptidase activity;GO:0016787//hydrolase activity;GO:0019899//enzyme binding;GO:0031625//ubiquitin protein lig…	GO:0000003//reproduction;GO:0002064//epithelial cell development;GO:0002065//columnar/cuboidal epithelial cell differentiation;GO:0002066//columnar/cuboidal epithelial cell development;GO:0003006//developmental process involved in reproduction;GO:0006464//cellular protein modification process;GO:0006508//proteolysis;GO:0006511//ubiquitin-dependent protein catabolic process;GO:0006807//nitrogen co…	--
gene-D9Q98_001304	gene-D9Q98_001304	0	75.8896713256836	67.2647933959961	46.348697662353516	ccsA	PRW59347.1 citrate (Si)-synthase [Chlorella sorokiniana]	Metabolism;Metabolism;Metabolism;Metabolism;Metabolism;Metabolism;Metabolism	Global and overview maps;Global and overview maps;Global and overview maps;Global and overview maps;Carbohydrate metabolism;Carbohydrate metabolism;Global and overview maps	ko01100//Metabolic pathways;ko01110//Biosynthesis of secondary metabolites;ko01200//Carbon metabolism;ko01230//Biosynthesis of amino acids;ko00630//Glyoxylate and dicarboxylate metabolism;ko00020//Citrate cycle (TCA cycle);ko01210//2-Oxocarboxylic acid metabolism	K01647;K01647;K01647;K01647;K01647;K01647;K01647	-	GO:0004108//citrate (Si)-synthase activity;GO:0005515//protein binding;GO:0046912//acyltransferase, acyl groups converted into alkyl on transfer	GO:0006099//tricarboxylic acid cycle	--
gene-D9Q98_001305	gene-D9Q98_001305	0	31.800701141357422	46.358306884765625	22.633270263671875	SRK2E	PRW59234.1 sulfur stress regulator [Chlorella sorokiniana]	Environmental Information Processing;Environmental Information Processing	Signal transduction;Signal transduction	ko04016//MAPK signaling pathway - plant;ko04075//Plant hormone signal transduction	K14498;K14498	-	GO:0004672//protein kinase activity;GO:0005524//ATP binding	GO:0006468//protein phosphorylation	--
gene-D9Q98_001320	gene-D9Q98_001320	0	55.47280502319336	0	64.21881866455078	IMPA1	XP_005849695.1 hypothetical protein CHLNCDRAFT_30497 [Chlorella variabilis]	Genetic Information Processing	Translation	ko03013//Nucleocytoplasmic transport	K15042	GO:0000176//nuclear exosome (RNase complex);GO:0000178//exosome (RNase complex);GO:0000221//vacuolar proton-transporting V-type ATPase, V1 domain;GO:0005575//cellular_component;GO:0005622//intracellular anatomical structure;GO:0005634//nucleus;GO:0005635//nuclear envelope;GO:0005643//nuclear pore;GO:0005654//nucleoplasm;GO:0005737//cytoplasm;GO:0005829//cytosol;GO:0012505//endomembrane system;GO:…	GO:0003674//molecular_function;GO:0005048//signal sequence binding;GO:0005215//transporter activity;GO:0005488//binding;GO:0005515//protein binding;GO:0008139//nuclear localization sequence binding;GO:0019904//protein domain specific binding;GO:0033218//amide binding;GO:0042277//peptide binding;GO:0061608//nuclear import signal receptor activity;GO:0097718//disordered domain specific binding;GO:0…	GO:0000003//reproduction;GO:0006605//protein targeting;GO:0006606//protein import into nucleus;GO:0006607//NLS-bearing protein import into nucleus;GO:0006612//protein targeting to membrane;GO:0006810//transport;GO:0006886//intracellular protein transport;GO:0006913//nucleocytoplasmic transport;GO:0007276//gamete generation;GO:0007283//spermatogenesis;GO:0008104//protein localization;GO:0008150//b…	--
gene-D9Q98_001321	gene-D9Q98_001321	0	154.03684997558594	54.886627197265625	146.45835876464844	PHB2	XP_005849696.1 hypothetical protein CHLNCDRAFT_21275 [Chlorella variabilis]	-	-	-	-	GO:0005575//cellular_component;GO:0005622//intracellular anatomical structure;GO:0005634//nucleus;GO:0005737//cytoplasm;GO:0005739//mitochondrion;GO:0005740//mitochondrial envelope;GO:0005741//mitochondrial outer membrane;GO:0005743//mitochondrial inner membrane;GO:0009986//cell surface;GO:0016020//membrane;GO:0016021//integral component of membrane;GO:0016363//nuclear matrix;GO:0019866//organell…	GO:0003674//molecular_function;GO:0005102//signaling receptor binding;GO:0005488//binding;GO:0005515//protein binding;GO:0008022//protein C-terminus binding;GO:0008134//transcription factor binding;GO:0030331//estrogen receptor binding;GO:0033218//amide binding;GO:0047485//protein N-terminus binding;GO:0051427//hormone receptor binding	GO:0000001//mitochondrion inheritance;GO:0000003//reproduction;GO:0000819//sister chromatid segregation;GO:0001101//response to acid chemical;GO:0001666//response to hypoxia;GO:0001763//morphogenesis of a branching structure;GO:0001932//regulation of protein phosphorylation;GO:0001934//positive regulation of protein phosphorylation;GO:0002009//morphogenesis of an epithelium;GO:0002082//regulation…	--
gene-D9Q98_001427	gene-D9Q98_001427	0	8.332133293151855	333.5614318847656	11.326204299926758	At2g20420	PRW59384.1 Succinyl- ligase [ADP-forming] subunit mitochondrial isoform A [Chlorella sorokiniana]	Metabolism;Metabolism;Metabolism;Metabolism;Metabolism	Global and overview maps;Global and overview maps;Global and overview maps;Carbohydrate metabolism;Carbohydrate metabolism	ko01100//Metabolic pathways;ko01110//Biosynthesis of secondary metabolites;ko01200//Carbon metabolism;ko00020//Citrate cycle (TCA cycle);ko00640//Propanoate metabolism	K01900;K01900;K01900;K01900;K01900	GO:0005575//cellular_component;GO:0005622//intracellular anatomical structure;GO:0005737//cytoplasm;GO:0005739//mitochondrion;GO:0043226//organelle;GO:0043227//membrane-bounded organelle;GO:0043229//intracellular organelle;GO:0043231//intracellular membrane-bounded organelle	GO:0000166//nucleotide binding;GO:0003674//molecular_function;GO:0003824//catalytic activity;GO:0003985//acetyl-CoA C-acetyltransferase activity;GO:0004774//succinate-CoA ligase activity;GO:0004775//succinate-CoA ligase (ADP-forming) activity;GO:0004776//succinate-CoA ligase (GDP-forming) activity;GO:0005488//binding;GO:0005507//copper ion binding;GO:0005524//ATP binding;GO:0016874//ligase activi…	GO:0006082//organic acid metabolic process;GO:0006091//generation of precursor metabolites and energy;GO:0006099//tricarboxylic acid cycle;GO:0006101//citrate metabolic process;GO:0006104//succinyl-CoA metabolic process;GO:0006105//succinate metabolic process;GO:0006139//nucleobase-containing compound metabolic process;GO:0006163//purine nucleotide metabolic process;GO:0006637//acyl-CoA metabolic…	--
gene-D9Q98_001428	gene-D9Q98_001428;gene-D9Q98_003755;gene-D9Q98_003759;gene-D9Q98_007396;gene-D9Q98_007412;gene-D9Q98_009908;gene-D9Q98_009926;gene-D9Q98_009938;gene-D9Q98_009950;gene-D9Q98_009951;gene-D9Q98_009966;gene-D9Q98_009982	0	1329.5850830078125	698.708251953125	1265.2032470703125	H3-I	KAG6557138.1 hypothetical protein Mapa_001065 [Marchantia paleacea]	-	-	-	-	GO:0071821//FANCM-MHF complex	GO:0003677//DNA binding	GO:0006352//DNA-templated transcription, initiation	--
gene-D9Q98_003755	gene-D9Q98_001428;gene-D9Q98_003755;gene-D9Q98_003759;gene-D9Q98_007396;gene-D9Q98_007412;gene-D9Q98_009908;gene-D9Q98_009926;gene-D9Q98_009938;gene-D9Q98_009950;gene-D9Q98_009951;gene-D9Q98_009966;gene-D9Q98_009982	0	1329.5850830078125	698.708251953125	1265.2032470703125	H3-I	KAG6557138.1 hypothetical protein Mapa_001065 [Marchantia paleacea]	-	-	-	-	GO:0071821//FANCM-MHF complex	GO:0003677//DNA binding	GO:0006352//DNA-templated transcription, initiation	--
gene-D9Q98_003759	gene-D9Q98_001428;gene-D9Q98_003755;gene-D9Q98_003759;gene-D9Q98_007396;gene-D9Q98_007412;gene-D9Q98_009908;gene-D9Q98_009926;gene-D9Q98_009938;gene-D9Q98_009950;gene-D9Q98_009951;gene-D9Q98_009966;gene-D9Q98_009982	0	1329.5850830078125	698.708251953125	1265.2032470703125	H3-I	KAG6557138.1 hypothetical protein Mapa_001065 [Marchantia paleacea]	-	-	-	-	GO:0071821//FANCM-MHF complex	GO:0003677//DNA binding	GO:0006352//DNA-templated transcription, initiation	--
gene-D9Q98_007396	gene-D9Q98_001428;gene-D9Q98_003755;gene-D9Q98_003759;gene-D9Q98_007396;gene-D9Q98_007412;gene-D9Q98_009908;gene-D9Q98_009926;gene-D9Q98_009938;gene-D9Q98_009950;gene-D9Q98_009951;gene-D9Q98_009966;gene-D9Q98_009982	0	1329.5850830078125	698.708251953125	1265.2032470703125	H3-I	KAG6557138.1 hypothetical protein Mapa_001065 [Marchantia paleacea]	-	-	-	-	GO:0071821//FANCM-MHF complex	GO:0003677//DNA binding	GO:0006352//DNA-templated transcription, initiation	--
gene-D9Q98_007412	gene-D9Q98_001428;gene-D9Q98_003755;gene-D9Q98_003759;gene-D9Q98_007396;gene-D9Q98_007412;gene-D9Q98_009908;gene-D9Q98_009926;gene-D9Q98_009938;gene-D9Q98_009950;gene-D9Q98_009951;gene-D9Q98_009966;gene-D9Q98_009982	0	1329.5850830078125	698.708251953125	1265.2032470703125	H3-I	KAG6557138.1 hypothetical protein Mapa_001065 [Marchantia paleacea]	-	-	-	-	GO:0071821//FANCM-MHF complex	GO:0003677//DNA binding	GO:0006352//DNA-templated transcription, initiation	--
gene-D9Q98_009908	gene-D9Q98_001428;gene-D9Q98_003755;gene-D9Q98_003759;gene-D9Q98_007396;gene-D9Q98_007412;gene-D9Q98_009908;gene-D9Q98_009926;gene-D9Q98_009938;gene-D9Q98_009950;gene-D9Q98_009951;gene-D9Q98_009966;gene-D9Q98_009982	0	1329.5850830078125	698.708251953125	1265.2032470703125	H3-I	KAG6557138.1 hypothetical protein Mapa_001065 [Marchantia paleacea]	-	-	-	-	GO:0071821//FANCM-MHF complex	GO:0003677//DNA binding	GO:0006352//DNA-templated transcription, initiation	--
gene-D9Q98_009926	gene-D9Q98_001428;gene-D9Q98_003755;gene-D9Q98_003759;gene-D9Q98_007396;gene-D9Q98_007412;gene-D9Q98_009908;gene-D9Q98_009926;gene-D9Q98_009938;gene-D9Q98_009950;gene-D9Q98_009951;gene-D9Q98_009966;gene-D9Q98_009982	0	1329.5850830078125	698.708251953125	1265.2032470703125	H3-I	KAG6557138.1 hypothetical protein Mapa_001065 [Marchantia paleacea]	-	-	-	-	GO:0071821//FANCM-MHF complex	GO:0003677//DNA binding	GO:0006352//DNA-templated transcription, initiation	--
gene-D9Q98_009938	gene-D9Q98_001428;gene-D9Q98_003755;gene-D9Q98_003759;gene-D9Q98_007396;gene-D9Q98_007412;gene-D9Q98_009908;gene-D9Q98_009926;gene-D9Q98_009938;gene-D9Q98_009950;gene-D9Q98_009951;gene-D9Q98_009966;gene-D9Q98_009982	0	1329.5850830078125	698.708251953125	1265.2032470703125	H3-I	KAG6557138.1 hypothetical protein Mapa_001065 [Marchantia paleacea]	-	-	-	-	GO:0071821//FANCM-MHF complex	GO:0003677//DNA binding	GO:0006352//DNA-templated transcription, initiation	--
gene-D9Q98_009950	gene-D9Q98_001428;gene-D9Q98_003755;gene-D9Q98_003759;gene-D9Q98_007396;gene-D9Q98_007412;gene-D9Q98_009908;gene-D9Q98_009926;gene-D9Q98_009938;gene-D9Q98_009950;gene-D9Q98_009951;gene-D9Q98_009966;gene-D9Q98_009982	0	1329.5850830078125	698.708251953125	1265.2032470703125	H3-I	KAG6557138.1 hypothetical protein Mapa_001065 [Marchantia paleacea]	-	-	-	-	GO:0071821//FANCM-MHF complex	GO:0003677//DNA binding	GO:0006352//DNA-templated transcription, initiation	--
gene-D9Q98_009951	gene-D9Q98_001428;gene-D9Q98_003755;gene-D9Q98_003759;gene-D9Q98_007396;gene-D9Q98_007412;gene-D9Q98_009908;gene-D9Q98_009926;gene-D9Q98_009938;gene-D9Q98_009950;gene-D9Q98_009951;gene-D9Q98_009966;gene-D9Q98_009982	0	1329.5850830078125	698.708251953125	1265.2032470703125	H3-I	KAG6557138.1 hypothetical protein Mapa_001065 [Marchantia paleacea]	-	-	-	-	GO:0071821//FANCM-MHF complex	GO:0003677//DNA binding	GO:0006352//DNA-templated transcription, initiation	--
gene-D9Q98_009966	gene-D9Q98_001428;gene-D9Q98_003755;gene-D9Q98_003759;gene-D9Q98_007396;gene-D9Q98_007412;gene-D9Q98_009908;gene-D9Q98_009926;gene-D9Q98_009938;gene-D9Q98_009950;gene-D9Q98_009951;gene-D9Q98_009966;gene-D9Q98_009982	0	1329.5850830078125	698.708251953125	1265.2032470703125	H3-I	KAG6557138.1 hypothetical protein Mapa_001065 [Marchantia paleacea]	-	-	-	-	GO:0071821//FANCM-MHF complex	GO:0003677//DNA binding	GO:0006352//DNA-templated transcription, initiation	--
gene-D9Q98_009982	gene-D9Q98_001428;gene-D9Q98_003755;gene-D9Q98_003759;gene-D9Q98_007396;gene-D9Q98_007412;gene-D9Q98_009908;gene-D9Q98_009926;gene-D9Q98_009938;gene-D9Q98_009950;gene-D9Q98_009951;gene-D9Q98_009966;gene-D9Q98_009982	0	1329.5850830078125	698.708251953125	1265.2032470703125	H3-I	KAG6557138.1 hypothetical protein Mapa_001065 [Marchantia paleacea]	-	-	-	-	GO:0071821//FANCM-MHF complex	GO:0003677//DNA binding	GO:0006352//DNA-templated transcription, initiation	--
gene-D9Q98_001465	gene-D9Q98_001465	0	164.02198791503906	36.24781799316406	116.5357437133789	--	PSC75550.1 calcium sensor EFh [Micractinium conductrix]	-	-	-	-	-	GO:0005509//calcium ion binding;GO:0005524//ATP binding;GO:0016887//ATP hydrolysis activity	-	--
gene-D9Q98_001518	gene-D9Q98_001518	0	106.4704818725586	43.16733932495117	99.98436737060547	VAMP727	XP_005843431.1 hypothetical protein CHLNCDRAFT_28123 [Chlorella variabilis]	-	-	-	-	GO:0005575//cellular_component;GO:0005622//intracellular anatomical structure;GO:0005737//cytoplasm;GO:0005768//endosome;GO:0005769//early endosome;GO:0010008//endosome membrane;GO:0012505//endomembrane system;GO:0016020//membrane;GO:0016021//integral component of membrane;GO:0031090//organelle membrane;GO:0031201//SNARE complex;GO:0031224//intrinsic component of membrane;GO:0031410//cytoplasmic …	GO:0000149//SNARE binding;GO:0003674//molecular_function;GO:0005484//SNAP receptor activity;GO:0005488//binding;GO:0005515//protein binding	GO:0006605//protein targeting;GO:0006623//protein targeting to vacuole;GO:0006810//transport;GO:0006886//intracellular protein transport;GO:0006887//exocytosis;GO:0006906//vesicle fusion;GO:0006996//organelle organization;GO:0007033//vacuole organization;GO:0007034//vacuolar transport;GO:0008104//protein localization;GO:0008150//biological_process;GO:0009987//cellular process;GO:0015031//protein …	--
gene-D9Q98_001519	gene-D9Q98_001519	0	37.76192092895508	131.80780029296875	37.33235168457031	ATP2	PSC75379.1 ATP synthase beta mitochondrial precursor [Micractinium conductrix]	Metabolism;Metabolism	Global and overview maps;Energy metabolism	ko01100//Metabolic pathways;ko00190//Oxidative phosphorylation	K02133;K02133	GO:0000275//mitochondrial proton-transporting ATP synthase complex, catalytic sector F(1);GO:0005575//cellular_component;GO:0005622//intracellular anatomical structure;GO:0005737//cytoplasm;GO:0005739//mitochondrion;GO:0005740//mitochondrial envelope;GO:0005743//mitochondrial inner membrane;GO:0005753//mitochondrial proton-transporting ATP synthase complex;GO:0005754//mitochondrial proton-transpo…	GO:0000166//nucleotide binding;GO:0003674//molecular_function;GO:0003824//catalytic activity;GO:0004386//helicase activity;GO:0005215//transporter activity;GO:0005488//binding;GO:0005524//ATP binding;GO:0008186//ATP-dependent activity, acting on RNA;GO:0008324//cation transmembrane transporter activity;GO:0008553//P-type proton-exporting transporter activity;GO:0015075//ion transmembrane transpor…	GO:0001539//cilium or flagellum-dependent cell motility;GO:0006139//nucleobase-containing compound metabolic process;GO:0006163//purine nucleotide metabolic process;GO:0006164//purine nucleotide biosynthetic process;GO:0006353//DNA-templated transcription, termination;GO:0006725//cellular aromatic compound metabolic process;GO:0006753//nucleoside phosphate metabolic process;GO:0006754//ATP biosyn…	--
gene-D9Q98_001552	gene-D9Q98_001552	0	44.23106384277344	51.801910400390625	85.67278289794922	SODB	XP_005851580.1 hypothetical protein CHLNCDRAFT_33910 [Chlorella variabilis]	Cellular Processes	Transport and catabolism	ko04146//Peroxisome	K04564	-	GO:0004784//superoxide dismutase activity;GO:0046872//metal ion binding	GO:0006801//superoxide metabolic process	--
gene-D9Q98_001584	gene-D9Q98_001584	0	44.346153259277344	81.42658996582031	80.76408386230469	YPTC4	XP_005651281.1 small rab-related GTPase [Coccomyxa subellipsoidea C-169]	-	-	-	-	GO:0000138//Golgi trans cisterna;GO:0000139//Golgi membrane;GO:0000323//lytic vacuole;GO:0000331//contractile vacuole;GO:0005575//cellular_component;GO:0005622//intracellular anatomical structure;GO:0005737//cytoplasm;GO:0005764//lysosome;GO:0005768//endosome;GO:0005769//early endosome;GO:0005773//vacuole;GO:0005774//vacuolar membrane;GO:0005783//endoplasmic reticulum;GO:0005789//endoplasmic reti…	GO:0000166//nucleotide binding;GO:0001882//nucleoside binding;GO:0001883//purine nucleoside binding;GO:0003674//molecular_function;GO:0003824//catalytic activity;GO:0003924//GTPase activity;GO:0005488//binding;GO:0005515//protein binding;GO:0005525//GTP binding;GO:0016462//pyrophosphatase activity;GO:0016787//hydrolase activity;GO:0016817//hydrolase activity, acting on acid anhydrides;GO:0016818/…	GO:0001845//phagolysosome assembly;GO:0002119//nematode larval development;GO:0002164//larval development;GO:0006400//tRNA modification;GO:0006810//transport;GO:0006873//cellular ion homeostasis;GO:0006885//regulation of pH;GO:0006897//endocytosis;GO:0006909//phagocytosis;GO:0006950//response to stress;GO:0006970//response to osmotic stress;GO:0006996//organelle organization;GO:0007030//Golgi org…	--
gene-D9Q98_001591	gene-D9Q98_001591	0	37.25984191894531	28.26595687866211	39.99309158325195	TMN2	XP_005850808.1 hypothetical protein CHLNCDRAFT_29709 [Chlorella variabilis]	-	-	-	-	GO:0000323//lytic vacuole;GO:0000421//autophagosome membrane;GO:0005575//cellular_component;GO:0005622//intracellular anatomical structure;GO:0005737//cytoplasm;GO:0005764//lysosome;GO:0005765//lysosomal membrane;GO:0005773//vacuole;GO:0005774//vacuolar membrane;GO:0005776//autophagosome;GO:0005886//plasma membrane;GO:0005887//integral component of plasma membrane;GO:0016020//membrane;GO:0016021/…	GO:0003674//molecular_function;GO:0004888//transmembrane signaling receptor activity;GO:0038023//signaling receptor activity;GO:0060089//molecular transducer activity	GO:0002790//peptide secretion;GO:0006810//transport;GO:0006897//endocytosis;GO:0006909//phagocytosis;GO:0006914//autophagy;GO:0007034//vacuolar transport;GO:0007154//cell communication;GO:0007155//cell adhesion;GO:0007165//signal transduction;GO:0008104//protein localization;GO:0008150//biological_process;GO:0008152//metabolic process;GO:0008283//cell population proliferation;GO:0009056//cataboli…	--
gene-D9Q98_001606	gene-D9Q98_001606	0	30.9862060546875	0	14.883179664611816	PSB27-2	XP_005850803.1 hypothetical protein CHLNCDRAFT_140330 [Chlorella variabilis]	-	-	-	-	GO:0005575//cellular_component;GO:0005622//intracellular anatomical structure;GO:0005737//cytoplasm;GO:0009507//chloroplast;GO:0009523//photosystem II;GO:0009534//chloroplast thylakoid;GO:0009536//plastid;GO:0009538//photosystem I reaction center;GO:0009543//chloroplast thylakoid lumen;GO:0009579//thylakoid;GO:0031976//plastid thylakoid;GO:0031977//thylakoid lumen;GO:0031978//plastid thylakoid lu…	GO:0003674//molecular_function	GO:0006091//generation of precursor metabolites and energy;GO:0008150//biological_process;GO:0008152//metabolic process;GO:0009987//cellular process;GO:0010207//photosystem II assembly;GO:0015979//photosynthesis;GO:0016043//cellular component organization;GO:0019684//photosynthesis, light reaction;GO:0022607//cellular component assembly;GO:0034622//cellular protein-containing complex assembly;GO:…	--
gene-D9Q98_001609	gene-D9Q98_001609	0	102.96131134033203	60.243797302246094	101.25337219238281	ABCG7	PRW18394.1 ABC transporter G family member 7 [Chlorella sorokiniana]	-	-	-	-	GO:0005575//cellular_component;GO:0005622//intracellular anatomical structure;GO:0005737//cytoplasm;GO:0005886//plasma membrane;GO:0005887//integral component of plasma membrane;GO:0009380//excinuclease repair complex;GO:0009507//chloroplast;GO:0009526//plastid envelope;GO:0009536//plastid;GO:0009898//cytoplasmic side of plasma membrane;GO:0009941//chloroplast envelope;GO:0016020//membrane;GO:001…	GO:0000166//nucleotide binding;GO:0003674//molecular_function;GO:0003824//catalytic activity;GO:0003924//GTPase activity;GO:0004385//guanylate kinase activity;GO:0004386//helicase activity;GO:0004527//exonuclease activity;GO:0005215//transporter activity;GO:0005260//intracellularly ATP-gated chloride channel activity;GO:0005319//lipid transporter activity;GO:0005488//binding;GO:0005524//ATP bindi…	GO:0000910//cytokinesis;GO:0001887//selenium compound metabolic process;GO:0006260//DNA replication;GO:0006289//nucleotide-excision repair;GO:0006310//DNA recombination;GO:0006400//tRNA modification;GO:0006777//Mo-molybdopterin cofactor biosynthetic process;GO:0006810//transport;GO:0006817//phosphate ion transport;GO:0006824//cobalt ion transport;GO:0006855//xenobiotic transmembrane transport;GO:…	--
gene-D9Q98_001635	gene-D9Q98_001635	0	61.236671447753906	70.76118469238281	40.11385726928711	Os12g0632700	XP_005850482.1 hypothetical protein CHLNCDRAFT_59566 [Chlorella variabilis]	Metabolism;Metabolism;Metabolism;Metabolism;Metabolism;Metabolism;Metabolism;Metabolism	Global and overview maps;Global and overview maps;Global and overview maps;Energy metabolism;Carbohydrate metabolism;Amino acid metabolism;Carbohydrate metabolism;Carbohydrate metabolism	ko01100//Metabolic pathways;ko01110//Biosynthesis of secondary metabolites;ko01200//Carbon metabolism;ko00710//Carbon fixation in photosynthetic organisms;ko00620//Pyruvate metabolism;ko00270//Cysteine and methionine metabolism;ko00630//Glyoxylate and dicarboxylate metabolism;ko00020//Citrate cycle (TCA cycle)	K00026;K00026;K00026;K00026;K00026;K00026;K00026;K00026	GO:0005575//cellular_component;GO:0005622//intracellular anatomical structure;GO:0005737//cytoplasm;GO:0005739//mitochondrion;GO:0005759//mitochondrial matrix;GO:0016020//membrane;GO:0031974//membrane-enclosed lumen;GO:0043209//myelin sheath;GO:0043226//organelle;GO:0043227//membrane-bounded organelle;GO:0043229//intracellular organelle;GO:0043231//intracellular membrane-bounded organelle;GO:0043…	GO:0003674//molecular_function;GO:0003824//catalytic activity;GO:0003854//3-beta-hydroxy-delta5-steroid dehydrogenase activity;GO:0004459//L-lactate dehydrogenase activity;GO:0004488//methylenetetrahydrofolate dehydrogenase (NADP+) activity;GO:0005488//binding;GO:0005515//protein binding;GO:0016491//oxidoreductase activity;GO:0016614//oxidoreductase activity, acting on CH-OH group of donors;GO:00…	GO:0005975//carbohydrate metabolic process;GO:0005996//monosaccharide metabolic process;GO:0006006//glucose metabolic process;GO:0006082//organic acid metabolic process;GO:0006091//generation of precursor metabolites and energy;GO:0006094//gluconeogenesis;GO:0006099//tricarboxylic acid cycle;GO:0006101//citrate metabolic process;GO:0006107//oxaloacetate metabolic process;GO:0006108//malate metabo…	--
gene-D9Q98_001647	gene-D9Q98_001647	0	149.75399780273438	0	167.91363525390625	FNDC3A	PRW59684.1 Fibronectin type-III domain-containing 3a [Chlorella sorokiniana]	-	-	-	-	GO:0005575//cellular_component;GO:0005622//intracellular anatomical structure;GO:0005634//nucleus;GO:0005654//nucleoplasm;GO:0005847//mRNA cleavage and polyadenylation specificity factor complex;GO:0005849//mRNA cleavage factor complex;GO:0016604//nuclear body;GO:0031974//membrane-enclosed lumen;GO:0031981//nuclear lumen;GO:0032991//protein-containing complex;GO:0043226//organelle;GO:0043227//mem…	GO:0003674//molecular_function;GO:0003676//nucleic acid binding;GO:0003723//RNA binding;GO:0003729//mRNA binding;GO:0003993//acid phosphatase activity;GO:0005488//binding;GO:0005515//protein binding;GO:0046872//metal ion binding;GO:0097159//organic cyclic compound binding;GO:1901363//heterocyclic compound binding	GO:0006139//nucleobase-containing compound metabolic process;GO:0006355//regulation of transcription, DNA-templated;GO:0006378//mRNA polyadenylation;GO:0006379//mRNA cleavage;GO:0006396//RNA processing;GO:0006397//mRNA processing;GO:0006725//cellular aromatic compound metabolic process;GO:0006807//nitrogen compound metabolic process;GO:0008150//biological_process;GO:0008152//metabolic process;GO:…	--
gene-D9Q98_001661	gene-D9Q98_001661	0	40.171913146972656	254.11428833007812	22.053974151611328	etfA	PRW18379.1 electron transfer flavo subunit beta [Chlorella sorokiniana]	-	-	-	-	GO:0005575//cellular_component;GO:0005622//intracellular anatomical structure;GO:0005737//cytoplasm;GO:0005739//mitochondrion;GO:0005759//mitochondrial matrix;GO:0031974//membrane-enclosed lumen;GO:0043226//organelle;GO:0043227//membrane-bounded organelle;GO:0043229//intracellular organelle;GO:0043231//intracellular membrane-bounded organelle;GO:0043233//organelle lumen;GO:0070013//intracellular …	GO:0000166//nucleotide binding;GO:0003674//molecular_function;GO:0003824//catalytic activity;GO:0005488//binding;GO:0005507//copper ion binding;GO:0009055//electron transfer activity;GO:0016491//oxidoreductase activity;GO:0036094//small molecule binding;GO:0043167//ion binding;GO:0043168//anion binding;GO:0043169//cation binding;GO:0046872//metal ion binding;GO:0046914//transition metal ion bindi…	GO:0006082//organic acid metabolic process;GO:0006091//generation of precursor metabolites and energy;GO:0006629//lipid metabolic process;GO:0006631//fatty acid metabolic process;GO:0006635//fatty acid beta-oxidation;GO:0008150//biological_process;GO:0008152//metabolic process;GO:0009056//catabolic process;GO:0009062//fatty acid catabolic process;GO:0009987//cellular process;GO:0016042//lipid cat…	--
gene-D9Q98_001742	gene-D9Q98_001742	0	26.683246612548828	0	13.994397163391113	Cnot1	PSC69707.1 CCR4-NOT transcription complex [Micractinium conductrix]	Genetic Information Processing	Folding, sorting and degradation	ko03018//RNA degradation	K12604	GO:0000932//P-body;GO:0005575//cellular_component;GO:0005622//intracellular anatomical structure;GO:0005737//cytoplasm;GO:0030014//CCR4-NOT complex;GO:0030015//CCR4-NOT core complex;GO:0032991//protein-containing complex;GO:0035770//ribonucleoprotein granule;GO:0036464//cytoplasmic ribonucleoprotein granule;GO:0043226//organelle;GO:0043228//non-membrane-bounded organelle;GO:0043229//intracellular…	GO:0003674//molecular_function;GO:0005198//structural molecule activity;GO:0005488//binding;GO:0005515//protein binding	GO:0000288//nuclear-transcribed mRNA catabolic process, deadenylation-dependent decay;GO:0000289//nuclear-transcribed mRNA poly(A) tail shortening;GO:0000956//nuclear-transcribed mRNA catabolic process;GO:0006139//nucleobase-containing compound metabolic process;GO:0006351//transcription, DNA-templated;GO:0006354//DNA-templated transcription, elongation;GO:0006355//regulation of transcription, DN…	--
gene-D9Q98_001743	gene-D9Q98_001743	0	124.91524505615234	115.14909362792969	103.60562133789062	RAN1	XP_005846369.1 GTP-binding protein [Chlorella variabilis]	Genetic Information Processing;Genetic Information Processing	Translation;Translation	ko03013//Nucleocytoplasmic transport;ko03008//Ribosome biogenesis in eukaryotes	K07936;K07936	GO:0000785//chromatin;GO:0005575//cellular_component;GO:0005622//intracellular anatomical structure;GO:0005634//nucleus;GO:0005635//nuclear envelope;GO:0005643//nuclear pore;GO:0005654//nucleoplasm;GO:0005694//chromosome;GO:0005730//nucleolus;GO:0005737//cytoplasm;GO:0005768//endosome;GO:0005794//Golgi apparatus;GO:0005814//centriole;GO:0005815//microtubule organizing center;GO:0005829//cytosol;G…	GO:0000166//nucleotide binding;GO:0000287//magnesium ion binding;GO:0001882//nucleoside binding;GO:0001883//purine nucleoside binding;GO:0003674//molecular_function;GO:0003676//nucleic acid binding;GO:0003682//chromatin binding;GO:0003712//transcription coregulator activity;GO:0003713//transcription coactivator activity;GO:0003723//RNA binding;GO:0003724//RNA helicase activity;GO:0003824//catalyt…	GO:0000054//ribosomal subunit export from nucleus;GO:0000055//ribosomal large subunit export from nucleus;GO:0000056//ribosomal small subunit export from nucleus;GO:0000070//mitotic sister chromatid segregation;GO:0000226//microtubule cytoskeleton organization;GO:0000278//mitotic cell cycle;GO:0000280//nuclear division;GO:0000819//sister chromatid segregation;GO:0001654//eye development;GO:000294…	--
gene-D9Q98_001761	gene-D9Q98_001761	0	1700.0299072265625	1815.7353515625	1789.77978515625	OsI_012078	XP_005846357.1 hypothetical protein CHLNCDRAFT_56227 [Chlorella variabilis]	Metabolism;Metabolism	Global and overview maps;Energy metabolism	ko01100//Metabolic pathways;ko00196//Photosynthesis - antenna proteins	K08912;K08912	-	-	-	--
gene-D9Q98_001803	gene-D9Q98_001803	0	126.87092590332031	122.05297088623047	95.29159545898438	PBD1	XP_005846511.1 hypothetical protein CHLNCDRAFT_135748 [Chlorella variabilis]	Genetic Information Processing	Folding, sorting and degradation	ko03050//Proteasome	K02734	GO:0000502//proteasome complex;GO:0005575//cellular_component;GO:0005576//extracellular region;GO:0005622//intracellular anatomical structure;GO:0005634//nucleus;GO:0005654//nucleoplasm;GO:0005737//cytoplasm;GO:0005773//vacuole;GO:0005774//vacuolar membrane;GO:0005783//endoplasmic reticulum;GO:0005789//endoplasmic reticulum membrane;GO:0005829//cytosol;GO:0005839//proteasome core complex;GO:00058…	GO:0003674//molecular_function;GO:0003824//catalytic activity;GO:0004175//endopeptidase activity;GO:0004298//threonine-type endopeptidase activity;GO:0008047//enzyme activator activity;GO:0008233//peptidase activity;GO:0016504//peptidase activator activity;GO:0016787//hydrolase activity;GO:0030234//enzyme regulator activity;GO:0061133//endopeptidase activator activity;GO:0061134//peptidase regula…	GO:0006464//cellular protein modification process;GO:0006508//proteolysis;GO:0006511//ubiquitin-dependent protein catabolic process;GO:0006807//nitrogen compound metabolic process;GO:0007088//regulation of mitotic nuclear division;GO:0007346//regulation of mitotic cell cycle;GO:0008150//biological_process;GO:0008152//metabolic process;GO:0009056//catabolic process;GO:0009057//macromolecule catabo…	--
gene-D9Q98_001831	gene-D9Q98_001831	0	216.96421813964844	305.10064697265625	208.0989532470703	TFT2	XP_005846501.1 hypothetical protein CHLNCDRAFT_31785 [Chlorella variabilis]	-	-	-	-	GO:0005575//cellular_component;GO:0005622//intracellular anatomical structure;GO:0005737//cytoplasm;GO:0031410//cytoplasmic vesicle;GO:0031982//vesicle;GO:0042470//melanosome;GO:0043226//organelle;GO:0043227//membrane-bounded organelle;GO:0043229//intracellular organelle;GO:0048770//pigment granule;GO:0097708//intracellular vesicle	GO:0003674//molecular_function;GO:0003924//GTPase activity;GO:0005488//binding;GO:0005515//protein binding;GO:0005525//GTP binding;GO:0008134//transcription factor binding;GO:0019899//enzyme binding;GO:0019900//kinase binding;GO:0019901//protein kinase binding;GO:0019904//protein domain specific binding;GO:0031625//ubiquitin protein ligase binding;GO:0042802//identical protein binding;GO:0044325/…	GO:0006996//organelle organization;GO:0007030//Golgi organization;GO:0008150//biological_process;GO:0009987//cellular process;GO:0010256//endomembrane system organization;GO:0016043//cellular component organization;GO:0022607//cellular component assembly;GO:0044085//cellular component biogenesis;GO:0048308//organelle inheritance;GO:0048313//Golgi inheritance;GO:0051179//localization;GO:0051234//e…	--
gene-D9Q98_001836	gene-D9Q98_001836	0	185.61056518554688	155.36607360839844	192.63470458984375	TMN8	XP_005846499.1 hypothetical protein CHLNCDRAFT_56219 [Chlorella variabilis]	-	-	-	-	GO:0016021//integral component of membrane	-	-	--
gene-D9Q98_001859	gene-D9Q98_001859	0	53.15568923950195	0	52.67123031616211	CYP51	XP_005846488.1 hypothetical protein CHLNCDRAFT_56217 [Chlorella variabilis]	Metabolism;Metabolism;Metabolism	Global and overview maps;Global and overview maps;Lipid metabolism	ko01100//Metabolic pathways;ko01110//Biosynthesis of secondary metabolites;ko00100//Steroid biosynthesis	K05917;K05917;K05917	GO:0005575//cellular_component;GO:0005622//intracellular anatomical structure;GO:0005737//cytoplasm;GO:0005783//endoplasmic reticulum;GO:0005794//Golgi apparatus;GO:0005886//plasma membrane;GO:0012505//endomembrane system;GO:0016020//membrane;GO:0016021//integral component of membrane;GO:0031224//intrinsic component of membrane;GO:0043226//organelle;GO:0043227//membrane-bounded organelle;GO:00432…	GO:0003674//molecular_function;GO:0003824//catalytic activity;GO:0004497//monooxygenase activity;GO:0005488//binding;GO:0005506//iron ion binding;GO:0008168//methyltransferase activity;GO:0008398//sterol 14-demethylase activity;GO:0016491//oxidoreductase activity;GO:0016705//oxidoreductase activity, acting on paired donors, with incorporation or reduction of molecular oxygen;GO:0016709//oxidoredu…	GO:0006629//lipid metabolic process;GO:0006694//steroid biosynthetic process;GO:0008150//biological_process;GO:0008152//metabolic process;GO:0008202//steroid metabolic process;GO:0008610//lipid biosynthetic process;GO:0009058//biosynthetic process;GO:0016125//sterol metabolic process;GO:0016126//sterol biosynthetic process;GO:0032259//methylation;GO:0044238//primary metabolic process;GO:0070988//…	--
gene-D9Q98_001868	gene-D9Q98_001868	0	296.47698974609375	422.4894714355469	299.37615966796875	YPTC1	XP_005846307.1 GTP-binding protein yptV1 [Chlorella variabilis]	-	-	-	-	GO:0000139//Golgi membrane;GO:0000407//phagophore assembly site;GO:0005575//cellular_component;GO:0005622//intracellular anatomical structure;GO:0005737//cytoplasm;GO:0005768//endosome;GO:0005769//early endosome;GO:0005783//endoplasmic reticulum;GO:0005789//endoplasmic reticulum membrane;GO:0005794//Golgi apparatus;GO:0005829//cytosol;GO:0005886//plasma membrane;GO:0012505//endomembrane system;GO…	GO:0000166//nucleotide binding;GO:0001882//nucleoside binding;GO:0001883//purine nucleoside binding;GO:0003674//molecular_function;GO:0003723//RNA binding;GO:0003724//RNA helicase activity;GO:0003824//catalytic activity;GO:0003924//GTPase activity;GO:0005488//binding;GO:0005506//iron ion binding;GO:0005515//protein binding;GO:0005524//ATP binding;GO:0005525//GTP binding;GO:0016462//pyrophosphatas…	GO:0000003//reproduction;GO:0000045//autophagosome assembly;GO:0000278//mitotic cell cycle;GO:0000280//nuclear division;GO:0000281//mitotic cytokinesis;GO:0000910//cytokinesis;GO:0001816//cytokine production;GO:0002790//peptide secretion;GO:0002791//regulation of peptide secretion;GO:0002793//positive regulation of peptide secretion;GO:0006400//tRNA modification;GO:0006412//translation;GO:0006576…	--
gene-D9Q98_001880	gene-D9Q98_001880	0	212.1986846923828	308.2723083496094	228.9301300048828	PSAG	PSC68341.1 Photosystem I reaction center subunit chloroplastic [Micractinium conductrix]	Metabolism;Metabolism	Global and overview maps;Energy metabolism	ko01100//Metabolic pathways;ko00195//Photosynthesis	K08905;K08905	GO:0005575//cellular_component;GO:0005622//intracellular anatomical structure;GO:0005737//cytoplasm;GO:0009507//chloroplast;GO:0009521//photosystem;GO:0009522//photosystem I;GO:0009526//plastid envelope;GO:0009534//chloroplast thylakoid;GO:0009535//chloroplast thylakoid membrane;GO:0009536//plastid;GO:0009579//thylakoid;GO:0009941//chloroplast envelope;GO:0016020//membrane;GO:0016021//integral co…	-	GO:0006091//generation of precursor metabolites and energy;GO:0006139//nucleobase-containing compound metabolic process;GO:0006725//cellular aromatic compound metabolic process;GO:0006739//NADP metabolic process;GO:0006740//NADPH regeneration;GO:0006753//nucleoside phosphate metabolic process;GO:0006793//phosphorus metabolic process;GO:0006796//phosphate-containing compound metabolic process;GO:0…	--
gene-D9Q98_001886	gene-D9Q98_001886	0	70.06197357177734	40.050724029541016	89.41439819335938	ADK-B	PRW59570.1 adenylate kinase [Chlorella sorokiniana]	Metabolism;Metabolism;Metabolism;Metabolism	Global and overview maps;Global and overview maps;Nucleotide metabolism;Metabolism of cofactors and vitamins	ko01100//Metabolic pathways;ko01110//Biosynthesis of secondary metabolites;ko00230//Purine metabolism;ko00730//Thiamine metabolism	K00939;K00939;K00939;K00939	GO:0005575//cellular_component;GO:0005622//intracellular anatomical structure;GO:0005634//nucleus;GO:0005737//cytoplasm;GO:0005739//mitochondrion;GO:0005740//mitochondrial envelope;GO:0005743//mitochondrial inner membrane;GO:0005758//mitochondrial intermembrane space;GO:0005829//cytosol;GO:0005929//cilium;GO:0016020//membrane;GO:0019866//organelle inner membrane;GO:0031090//organelle membrane;GO:…	GO:0000166//nucleotide binding;GO:0000287//magnesium ion binding;GO:0003674//molecular_function;GO:0003824//catalytic activity;GO:0004017//adenylate kinase activity;GO:0004385//guanylate kinase activity;GO:0005488//binding;GO:0005524//ATP binding;GO:0016208//AMP binding;GO:0016301//kinase activity;GO:0016740//transferase activity;GO:0016772//transferase activity, transferring phosphorus-containin…	GO:0001889//liver development;GO:0002244//hematopoietic progenitor cell differentiation;GO:0002376//immune system process;GO:0002520//immune system development;GO:0002521//leukocyte differentiation;GO:0006091//generation of precursor metabolites and energy;GO:0006119//oxidative phosphorylation;GO:0006139//nucleobase-containing compound metabolic process;GO:0006144//purine nucleobase metabolic pro…	--
gene-D9Q98_001903	gene-D9Q98_001903	0	116.38594818115234	86.83619689941406	103.20647430419922	--	XP_005846469.1 hypothetical protein CHLNCDRAFT_58270 [Chlorella variabilis]	-	-	-	-	-	GO:0008942//nitrite reductase [NAD(P)H] activity;GO:0051537//2 iron, 2 sulfur cluster binding	-	--
gene-D9Q98_001983	gene-D9Q98_001983	0	97.20684051513672	147.1713104248047	112.34291076660156	PGMP	PRW59596.1 phosphoglucomutase [Chlorella sorokiniana]	Metabolism;Metabolism;Metabolism;Metabolism;Metabolism;Metabolism;Metabolism;Metabolism	Global and overview maps;Global and overview maps;Carbohydrate metabolism;Carbohydrate metabolism;Carbohydrate metabolism;Carbohydrate metabolism;Nucleotide metabolism;Carbohydrate metabolism	ko01100//Metabolic pathways;ko01110//Biosynthesis of secondary metabolites;ko00010//Glycolysis / Gluconeogenesis;ko00520//Amino sugar and nucleotide sugar metabolism;ko00030//Pentose phosphate pathway;ko00500//Starch and sucrose metabolism;ko00230//Purine metabolism;ko00052//Galactose metabolism	K01835;K01835;K01835;K01835;K01835;K01835;K01835;K01835	GO:0005575//cellular_component;GO:0005576//extracellular region;GO:0005622//intracellular anatomical structure;GO:0005737//cytoplasm;GO:0005829//cytosol;GO:0009507//chloroplast;GO:0009526//plastid envelope;GO:0009532//plastid stroma;GO:0009536//plastid;GO:0009570//chloroplast stroma;GO:0009941//chloroplast envelope;GO:0010319//stromule;GO:0031967//organelle envelope;GO:0031975//envelope;GO:004322…	GO:0000287//magnesium ion binding;GO:0003674//molecular_function;GO:0003824//catalytic activity;GO:0004614//phosphoglucomutase activity;GO:0005488//binding;GO:0008966//phosphoglucosamine mutase activity;GO:0016853//isomerase activity;GO:0016866//intramolecular transferase activity;GO:0016868//intramolecular transferase activity, phosphotransferases;GO:0043167//ion binding;GO:0043169//cation bindi…	GO:0000271//polysaccharide biosynthetic process;GO:0005975//carbohydrate metabolic process;GO:0005976//polysaccharide metabolic process;GO:0005977//glycogen metabolic process;GO:0005978//glycogen biosynthetic process;GO:0005982//starch metabolic process;GO:0005996//monosaccharide metabolic process;GO:0006006//glucose metabolic process;GO:0006012//galactose metabolic process;GO:0006073//cellular g…	--
gene-D9Q98_002013	gene-D9Q98_002013	0	41.08060073852539	16.071035385131836	32.681007385253906	PAP	PRW59518.1 plastid-lipid-associated chloroplastic-like [Chlorella sorokiniana]	-	-	-	-	GO:0005575//cellular_component;GO:0005622//intracellular anatomical structure;GO:0005737//cytoplasm;GO:0009507//chloroplast;GO:0009534//chloroplast thylakoid;GO:0009535//chloroplast thylakoid membrane;GO:0009536//plastid;GO:0009579//thylakoid;GO:0016020//membrane;GO:0031976//plastid thylakoid;GO:0031984//organelle subcompartment;GO:0034357//photosynthetic membrane;GO:0042651//thylakoid membrane;G…	-	GO:0001101//response to acid chemical;GO:0006950//response to stress;GO:0008150//biological_process;GO:0009414//response to water deprivation;GO:0009415//response to water;GO:0009628//response to abiotic stimulus;GO:0010035//response to inorganic substance;GO:0042221//response to chemical;GO:0050896//response to stimulus;GO:1901700//response to oxygen-containing compound	--
gene-D9Q98_002017	gene-D9Q98_002017	0	75.11707305908203	44.77708435058594	56.28599166870117	yipf1	PRW60043.1 Yip1 domain-containing [Chlorella sorokiniana]	-	-	-	-	GO:0005575//cellular_component;GO:0005622//intracellular anatomical structure;GO:0005737//cytoplasm;GO:0005768//endosome;GO:0005770//late endosome;GO:0005789//endoplasmic reticulum membrane;GO:0005794//Golgi apparatus;GO:0010008//endosome membrane;GO:0012505//endomembrane system;GO:0016020//membrane;GO:0016021//integral component of membrane;GO:0031090//organelle membrane;GO:0031224//intrinsic co…	GO:0003674//molecular_function;GO:0005488//binding;GO:0005515//protein binding;GO:0019899//enzyme binding;GO:0031267//small GTPase binding;GO:0051020//GTPase binding	GO:0006810//transport;GO:0006888//endoplasmic reticulum to Golgi vesicle-mediated transport;GO:0008150//biological_process;GO:0016192//vesicle-mediated transport;GO:0051179//localization;GO:0051234//establishment of localization	--
gene-D9Q98_002019	gene-D9Q98_002019	0	74.4114761352539	24.799339294433594	83.25040435791016	MPPalpha2	XP_005846410.1 hypothetical protein CHLNCDRAFT_36005 [Chlorella variabilis]	-	-	-	-	GO:0005575//cellular_component;GO:0005622//intracellular anatomical structure;GO:0005737//cytoplasm;GO:0005739//mitochondrion;GO:0005740//mitochondrial envelope;GO:0005743//mitochondrial inner membrane;GO:0016020//membrane;GO:0019866//organelle inner membrane;GO:0031090//organelle membrane;GO:0031966//mitochondrial membrane;GO:0031967//organelle envelope;GO:0031975//envelope;GO:0043226//organelle…	GO:0003674//molecular_function;GO:0003824//catalytic activity;GO:0004175//endopeptidase activity;GO:0004222//metalloendopeptidase activity;GO:0005488//binding;GO:0008121//ubiquinol-cytochrome-c reductase activity;GO:0008233//peptidase activity;GO:0008237//metallopeptidase activity;GO:0009055//electron transfer activity;GO:0016491//oxidoreductase activity;GO:0016679//oxidoreductase activity, actin…	GO:0006091//generation of precursor metabolites and energy;GO:0006508//proteolysis;GO:0006807//nitrogen compound metabolic process;GO:0008150//biological_process;GO:0008152//metabolic process;GO:0009987//cellular process;GO:0018189//pyrroloquinoline quinone biosynthetic process;GO:0019538//protein metabolic process;GO:0022900//electron transport chain;GO:0043170//macromolecule metabolic process;G…	--
gene-D9Q98_002045	gene-D9Q98_002045	0	25.21257972717285	0	26.26909637451172	Acx	XP_005846219.1 hypothetical protein CHLNCDRAFT_135478 [Chlorella variabilis]	Metabolism;Metabolism;Metabolism;Metabolism;Cellular Processes;Metabolism;Metabolism;Metabolism;Metabolism;Metabolism	Global and overview maps;Global and overview maps;Global and overview maps;Global and overview maps;Transport and catabolism;Carbohydrate metabolism;Lipid metabolism;Lipid metabolism;Metabolism of other amino acids;Lipid metabolism	ko01100//Metabolic pathways;ko01110//Biosynthesis of secondary metabolites;ko01200//Carbon metabolism;ko01212//Fatty acid metabolism;ko04146//Peroxisome;ko00640//Propanoate metabolism;ko00071//Fatty acid degradation;ko01040//Biosynthesis of unsaturated fatty acids;ko00410//beta-Alanine metabolism;ko00592//alpha-Linolenic acid metabolism	K00232;K00232;K00232;K00232;K00232;K00232;K00232;K00232;K00232;K00232	GO:0005575//cellular_component;GO:0005622//intracellular anatomical structure;GO:0005737//cytoplasm;GO:0005777//peroxisome;GO:0042579//microbody;GO:0043226//organelle;GO:0043227//membrane-bounded organelle;GO:0043229//intracellular organelle;GO:0043231//intracellular membrane-bounded organelle	GO:0000166//nucleotide binding;GO:0003674//molecular_function;GO:0003824//catalytic activity;GO:0003995//acyl-CoA dehydrogenase activity;GO:0003997//acyl-CoA oxidase activity;GO:0005488//binding;GO:0016491//oxidoreductase activity;GO:0016627//oxidoreductase activity, acting on the CH-CH group of donors;GO:0016634//oxidoreductase activity, acting on the CH-CH group of donors, oxygen as acceptor;GO…	GO:0001676//long-chain fatty acid metabolic process;GO:0006082//organic acid metabolic process;GO:0006629//lipid metabolic process;GO:0006631//fatty acid metabolic process;GO:0006635//fatty acid beta-oxidation;GO:0008150//biological_process;GO:0008152//metabolic process;GO:0009056//catabolic process;GO:0009062//fatty acid catabolic process;GO:0009987//cellular process;GO:0016042//lipid catabolic …	--
gene-D9Q98_002135	gene-D9Q98_002135	0	47.97378921508789	59.6327018737793	54.84634017944336	SB62	PRW60132.1 60S ribosomal L15 [Chlorella sorokiniana]	Genetic Information Processing	Translation	ko03010//Ribosome	K02877	GO:0005575//cellular_component;GO:0005622//intracellular anatomical structure;GO:0005634//nucleus;GO:0005635//nuclear envelope;GO:0005737//cytoplasm;GO:0005783//endoplasmic reticulum;GO:0005789//endoplasmic reticulum membrane;GO:0005794//Golgi apparatus;GO:0005829//cytosol;GO:0005840//ribosome;GO:0012505//endomembrane system;GO:0015934//large ribosomal subunit;GO:0016020//membrane;GO:0016021//int…	GO:0003674//molecular_function;GO:0003676//nucleic acid binding;GO:0003723//RNA binding;GO:0003735//structural constituent of ribosome;GO:0005198//structural molecule activity;GO:0005488//binding;GO:0019843//rRNA binding;GO:0097159//organic cyclic compound binding;GO:1901363//heterocyclic compound binding	GO:0000184//nuclear-transcribed mRNA catabolic process, nonsense-mediated decay;GO:0000956//nuclear-transcribed mRNA catabolic process;GO:0001558//regulation of cell growth;GO:0002181//cytoplasmic translation;GO:0003008//system process;GO:0006139//nucleobase-containing compound metabolic process;GO:0006401//RNA catabolic process;GO:0006402//mRNA catabolic process;GO:0006412//translation;GO:000641…	--
gene-D9Q98_002164	gene-D9Q98_002164	0	116.42430877685547	65.15096282958984	151.08621215820312	CSP41B	XP_005845343.1 hypothetical protein CHLNCDRAFT_36589 [Chlorella variabilis]	-	-	-	-	GO:0000427//plastid-encoded plastid RNA polymerase complex;GO:0000428//DNA-directed RNA polymerase complex;GO:0005575//cellular_component;GO:0005576//extracellular region;GO:0005622//intracellular anatomical structure;GO:0005737//cytoplasm;GO:0005773//vacuole;GO:0005777//peroxisome;GO:0005840//ribosome;GO:0005911//cell-cell junction;GO:0009506//plasmodesma;GO:0009507//chloroplast;GO:0009526//plas…	GO:0003674//molecular_function;GO:0003676//nucleic acid binding;GO:0003677//DNA binding;GO:0003723//RNA binding;GO:0003824//catalytic activity;GO:0003854//3-beta-hydroxy-delta5-steroid dehydrogenase activity;GO:0003978//UDP-glucose 4-epimerase activity;GO:0005488//binding;GO:0008460//dTDP-glucose 4,6-dehydratase activity;GO:0010297//heteropolysaccharide binding;GO:0016616//oxidoreductase activity…	GO:0000272//polysaccharide catabolic process;GO:0001101//response to acid chemical;GO:0005975//carbohydrate metabolic process;GO:0005976//polysaccharide metabolic process;GO:0005996//monosaccharide metabolic process;GO:0006012//galactose metabolic process;GO:0006139//nucleobase-containing compound metabolic process;GO:0006355//regulation of transcription, DNA-templated;GO:0006364//rRNA processing…	--
gene-D9Q98_002176	gene-D9Q98_002176	0	27.65377426147461	93.35114288330078	34.9752311706543	ACS	XP_005845337.1 hypothetical protein CHLNCDRAFT_32259 [Chlorella variabilis]	Metabolism;Metabolism;Metabolism;Metabolism;Metabolism;Metabolism;Metabolism	Global and overview maps;Global and overview maps;Global and overview maps;Carbohydrate metabolism;Carbohydrate metabolism;Carbohydrate metabolism;Carbohydrate metabolism	ko01100//Metabolic pathways;ko01110//Biosynthesis of secondary metabolites;ko01200//Carbon metabolism;ko00010//Glycolysis / Gluconeogenesis;ko00620//Pyruvate metabolism;ko00630//Glyoxylate and dicarboxylate metabolism;ko00640//Propanoate metabolism	K01895;K01895;K01895;K01895;K01895;K01895;K01895	-	GO:0003987//acetate-CoA ligase activity;GO:0004043//L-aminoadipate-semialdehyde dehydrogenase activity;GO:0008668//(2,3-dihydroxybenzoyl)adenylate synthase activity;GO:0008756//o-succinylbenzoate-CoA ligase activity;GO:0030729//acetoacetate-CoA ligase activity;GO:0047473//D-alanine [D-alanyl carrier protein] ligase activity;GO:0050218//propionate-CoA ligase activity	GO:0009234//menaquinone biosynthetic process;GO:0019287//isopentenyl diphosphate biosynthetic process, mevalonate pathway;GO:0019290//siderophore biosynthetic process;GO:0019350//teichoic acid biosynthetic process;GO:0019427//acetyl-CoA biosynthetic process from acetate;GO:0019878//lysine biosynthetic process via aminoadipic acid	--
gene-D9Q98_002202	gene-D9Q98_002202	0	138.31875610351562	102.69563293457031	117.0845947265625	ABCG9	XP_005845324.1 hypothetical protein CHLNCDRAFT_137099 [Chlorella variabilis]	-	-	-	-	GO:0005575//cellular_component;GO:0005737//cytoplasm;GO:0005887//integral component of plasma membrane;GO:0009380//excinuclease repair complex;GO:0009898//cytoplasmic side of plasma membrane;GO:0016020//membrane;GO:0016021//integral component of membrane;GO:0043190//ATP-binding cassette (ABC) transporter complex;GO:0055051//ATP-binding cassette (ABC) transporter complex, integrated substrate bind…	GO:0003674//molecular_function;GO:0003924//GTPase activity;GO:0004527//exonuclease activity;GO:0005260//intracellularly ATP-gated chloride channel activity;GO:0005319//lipid transporter activity;GO:0005524//ATP binding;GO:0005525//GTP binding;GO:0009381//excinuclease ABC activity;GO:0015220//choline transmembrane transporter activity;GO:0015221//lipopolysaccharide transmembrane transporter activi…	GO:0000910//cytokinesis;GO:0006260//DNA replication;GO:0006281//DNA repair;GO:0006289//nucleotide-excision repair;GO:0006310//DNA recombination;GO:0006412//translation;GO:0006810//transport;GO:0006817//phosphate ion transport;GO:0006824//cobalt ion transport;GO:0006855//xenobiotic transmembrane transport;GO:0006869//lipid transport;GO:0007601//visual perception;GO:0008150//biological_process;GO:0…	--
gene-D9Q98_002203	gene-D9Q98_002203	0	101.67488861083984	72.82325744628906	77.11309051513672	tigA	PRW59885.1 disulfide isomerase [Chlorella sorokiniana]	Genetic Information Processing	Folding, sorting and degradation	ko04141//Protein processing in endoplasmic reticulum	K09584	GO:0005737//cytoplasm;GO:0005783//endoplasmic reticulum	GO:0003756//protein disulfide isomerase activity;GO:0015036//disulfide oxidoreductase activity;GO:0016627//oxidoreductase activity, acting on the CH-CH group of donors;GO:0016667//oxidoreductase activity, acting on a sulfur group of donors	GO:0006457//protein folding;GO:0006790//sulfur compound metabolic process	--
gene-D9Q98_002206	gene-D9Q98_002206	0	48.94633483886719	0	17.09706687927246	PED1	PRW59580.1 3-ketoacyl- thiolase peroxisomal [Chlorella sorokiniana]	Metabolism;Metabolism;Metabolism;Cellular Processes;Metabolism;Metabolism;Metabolism;Metabolism	Global and overview maps;Global and overview maps;Global and overview maps;Transport and catabolism;Lipid metabolism;Lipid metabolism;Amino acid metabolism;Lipid metabolism	ko01100//Metabolic pathways;ko01110//Biosynthesis of secondary metabolites;ko01212//Fatty acid metabolism;ko04146//Peroxisome;ko00071//Fatty acid degradation;ko01040//Biosynthesis of unsaturated fatty acids;ko00280//Valine, leucine and isoleucine degradation;ko00592//alpha-Linolenic acid metabolism	K07513;K07513;K07513;K07513;K07513;K07513;K07513;K07513	GO:0005575//cellular_component;GO:0005576//extracellular region;GO:0005622//intracellular anatomical structure;GO:0005634//nucleus;GO:0005730//nucleolus;GO:0005737//cytoplasm;GO:0005739//mitochondrion;GO:0005740//mitochondrial envelope;GO:0005758//mitochondrial intermembrane space;GO:0005773//vacuole;GO:0005774//vacuolar membrane;GO:0005777//peroxisome;GO:0005782//peroxisomal matrix;GO:0005829//c…	GO:0003674//molecular_function;GO:0003676//nucleic acid binding;GO:0003723//RNA binding;GO:0003729//mRNA binding;GO:0003824//catalytic activity;GO:0003985//acetyl-CoA C-acetyltransferase activity;GO:0003988//acetyl-CoA C-acyltransferase activity;GO:0003997//acyl-CoA oxidase activity;GO:0005488//binding;GO:0008410//CoA-transferase activity;GO:0008775//acetate CoA-transferase activity;GO:0016401//p…	GO:0000038//very long-chain fatty acid metabolic process;GO:0001676//long-chain fatty acid metabolic process;GO:0001775//cell activation;GO:0002252//immune effector process;GO:0002263//cell activation involved in immune response;GO:0002274//myeloid leukocyte activation;GO:0002275//myeloid cell activation involved in immune response;GO:0002283//neutrophil activation involved in immune response;GO:…	--
gene-D9Q98_002225	gene-D9Q98_002225	0	233.7367706298828	198.35780334472656	223.3809356689453	--	XP_005845447.1 hypothetical protein CHLNCDRAFT_137073 [Chlorella variabilis]	-	-	-	-	-	GO:0008061//chitin binding	-	--
gene-D9Q98_002285	gene-D9Q98_002285	0	578.0537109375	1367.4132080078125	486.69189453125	ACT11	PSC76422.1 actin [Micractinium conductrix]	-	-	-	-	GO:0001725//stress fiber;GO:0005575//cellular_component;GO:0005622//intracellular anatomical structure;GO:0005737//cytoplasm;GO:0005856//cytoskeleton;GO:0005858//axonemal dynein complex;GO:0005865//striated muscle thin filament;GO:0005875//microtubule associated complex;GO:0005884//actin filament;GO:0005929//cilium;GO:0005930//axoneme;GO:0015629//actin cytoskeleton;GO:0015630//microtubule cytoske…	GO:0000166//nucleotide binding;GO:0000287//magnesium ion binding;GO:0003674//molecular_function;GO:0003779//actin binding;GO:0003785//actin monomer binding;GO:0005488//binding;GO:0005509//calcium ion binding;GO:0005515//protein binding;GO:0005523//tropomyosin binding;GO:0005524//ATP binding;GO:0008092//cytoskeletal protein binding;GO:0017022//myosin binding;GO:0017076//purine nucleotide binding;G…	GO:0006996//organelle organization;GO:0007010//cytoskeleton organization;GO:0007015//actin filament organization;GO:0007275//multicellular organism development;GO:0007517//muscle organ development;GO:0007519//skeletal muscle tissue development;GO:0008150//biological_process;GO:0008154//actin polymerization or depolymerization;GO:0009653//anatomical structure morphogenesis;GO:0009887//animal organ…	--
gene-D9Q98_002296	gene-D9Q98_002296	0	7779.912109375	4108.24169921875	6918.33642578125	PSAK	XP_005845404.1 hypothetical protein CHLNCDRAFT_136967 [Chlorella variabilis]	Metabolism;Metabolism	Global and overview maps;Energy metabolism	ko01100//Metabolic pathways;ko00195//Photosynthesis	K02698;K02698	GO:0005575//cellular_component;GO:0005622//intracellular anatomical structure;GO:0005737//cytoplasm;GO:0009507//chloroplast;GO:0009521//photosystem;GO:0009522//photosystem I;GO:0009534//chloroplast thylakoid;GO:0009535//chloroplast thylakoid membrane;GO:0009536//plastid;GO:0009538//photosystem I reaction center;GO:0009579//thylakoid;GO:0016020//membrane;GO:0016021//integral component of membrane;…	GO:0003674//molecular_function	GO:0008150//biological_process;GO:0008152//metabolic process;GO:0009987//cellular process;GO:0015979//photosynthesis;GO:0019684//photosynthesis, light reaction;GO:0044237//cellular metabolic process	--
gene-D9Q98_002302	gene-D9Q98_002302	0	80.94755554199219	0	57.39176559448242	TMN1	PSC76462.1 transmembrane 9 superfamily member 1 [Micractinium conductrix]	-	-	-	-	GO:0000139//Golgi membrane;GO:0005575//cellular_component;GO:0005622//intracellular anatomical structure;GO:0005737//cytoplasm;GO:0005768//endosome;GO:0005794//Golgi apparatus;GO:0005795//Golgi stack;GO:0005797//Golgi medial cisterna;GO:0005801//cis-Golgi network;GO:0005802//trans-Golgi network;GO:0010008//endosome membrane;GO:0012505//endomembrane system;GO:0016020//membrane;GO:0016021//integral…	-	-	--
gene-D9Q98_002342	gene-D9Q98_002342	0	38.379241943359375	0	29.801664352416992	SPDSYN1	XP_005845386.1 hypothetical protein CHLNCDRAFT_26108 [Chlorella variabilis]	Metabolism;Metabolism;Metabolism;Metabolism	Global and overview maps;Amino acid metabolism;Amino acid metabolism;Metabolism of other amino acids	ko01100//Metabolic pathways;ko00270//Cysteine and methionine metabolism;ko00330//Arginine and proline metabolism;ko00480//Glutathione metabolism	K00797;K00797;K00797;K00797	GO:0005575//cellular_component;GO:0005622//intracellular anatomical structure;GO:0005737//cytoplasm;GO:0005829//cytosol	GO:0003674//molecular_function;GO:0003824//catalytic activity;GO:0004766//spermidine synthase activity;GO:0005488//binding;GO:0005515//protein binding;GO:0008168//methyltransferase activity;GO:0008176//tRNA (guanine-N7-)-methyltransferase activity;GO:0016491//oxidoreductase activity;GO:0016740//transferase activity;GO:0016765//transferase activity, transferring alkyl or aryl (other than methyl) g…	GO:0006082//organic acid metabolic process;GO:0006400//tRNA modification;GO:0006575//cellular modified amino acid metabolic process;GO:0006576//cellular biogenic amine metabolic process;GO:0006595//polyamine metabolic process;GO:0006596//polyamine biosynthetic process;GO:0006766//vitamin metabolic process;GO:0006767//water-soluble vitamin metabolic process;GO:0006807//nitrogen compound metabolic …	--
gene-D9Q98_002350	gene-D9Q98_002350;gene-D9Q98_002351	0	24.7004451751709	48.82783889770508	35.667118072509766	CNX1	XP_005845247.1 hypothetical protein CHLNCDRAFT_136909 [Chlorella variabilis]	Genetic Information Processing;Cellular Processes	Folding, sorting and degradation;Transport and catabolism	ko04141//Protein processing in endoplasmic reticulum;ko04145//Phagosome	K08054;K08054	GO:0005783//endoplasmic reticulum;GO:0016021//integral component of membrane	GO:0004190//aspartic-type endopeptidase activity;GO:0005509//calcium ion binding;GO:0051082//unfolded protein binding	GO:0006457//protein folding;GO:0016485//protein processing	--
gene-D9Q98_002351	gene-D9Q98_002350;gene-D9Q98_002351	0	24.7004451751709	48.82783889770508	35.667118072509766	CNX1	XP_005845246.1 hypothetical protein CHLNCDRAFT_136908 [Chlorella variabilis]	Genetic Information Processing;Cellular Processes	Folding, sorting and degradation;Transport and catabolism	ko04141//Protein processing in endoplasmic reticulum;ko04145//Phagosome	K08054;K08054	GO:0005783//endoplasmic reticulum	GO:0005509//calcium ion binding;GO:0008802//betaine-aldehyde dehydrogenase activity;GO:0051082//unfolded protein binding	GO:0006457//protein folding;GO:0006578//amino-acid betaine biosynthetic process	--
gene-D9Q98_002371	gene-D9Q98_002371	0	60.0328369140625	49.835060119628906	31.307573318481445	RPL26A	XP_005843030.1 hypothetical protein CHLNCDRAFT_141725 [Chlorella variabilis]	Genetic Information Processing	Translation	ko03010//Ribosome	K02898	GO:0000315//organellar large ribosomal subunit;GO:0005575//cellular_component;GO:0005622//intracellular anatomical structure;GO:0005634//nucleus;GO:0005654//nucleoplasm;GO:0005730//nucleolus;GO:0005737//cytoplasm;GO:0005829//cytosol;GO:0005840//ribosome;GO:0015934//large ribosomal subunit;GO:0022625//cytosolic large ribosomal subunit;GO:0022626//cytosolic ribosome;GO:0030424//axon;GO:0031974//mem…	GO:0003674//molecular_function;GO:0003676//nucleic acid binding;GO:0003723//RNA binding;GO:0003729//mRNA binding;GO:0003735//structural constituent of ribosome;GO:0005198//structural molecule activity;GO:0005488//binding;GO:0048027//mRNA 5'-UTR binding;GO:0097159//organic cyclic compound binding;GO:1901363//heterocyclic compound binding	GO:0000075//cell cycle checkpoint signaling;GO:0000077//DNA damage checkpoint signaling;GO:0000278//mitotic cell cycle;GO:0002181//cytoplasmic translation;GO:0006139//nucleobase-containing compound metabolic process;GO:0006364//rRNA processing;GO:0006396//RNA processing;GO:0006412//translation;GO:0006417//regulation of translation;GO:0006518//peptide metabolic process;GO:0006725//cellular aromati…	--
gene-D9Q98_002381	gene-D9Q98_002381	0	15.931848526000977	10.992047309875488	6.212843418121338	At2g19940	XP_005843026.1 hypothetical protein CHLNCDRAFT_141716 [Chlorella variabilis]	Metabolism;Metabolism;Metabolism;Metabolism;Metabolism	Global and overview maps;Global and overview maps;Global and overview maps;Amino acid metabolism;Global and overview maps	ko01100//Metabolic pathways;ko01110//Biosynthesis of secondary metabolites;ko01230//Biosynthesis of amino acids;ko00220//Arginine biosynthesis;ko01210//2-Oxocarboxylic acid metabolism	K00145;K00145;K00145;K00145;K00145	GO:0005575//cellular_component;GO:0005622//intracellular anatomical structure;GO:0005634//nucleus;GO:0005730//nucleolus;GO:0005737//cytoplasm;GO:0009507//chloroplast;GO:0009532//plastid stroma;GO:0009536//plastid;GO:0009570//chloroplast stroma;GO:0016020//membrane;GO:0031974//membrane-enclosed lumen;GO:0031981//nuclear lumen;GO:0043226//organelle;GO:0043227//membrane-bounded organelle;GO:0043228/…	GO:0000166//nucleotide binding;GO:0003674//molecular_function;GO:0003824//catalytic activity;GO:0003942//N-acetyl-gamma-glutamyl-phosphate reductase activity;GO:0004073//aspartate-semialdehyde dehydrogenase activity;GO:0005488//binding;GO:0005507//copper ion binding;GO:0005515//protein binding;GO:0008839//4-hydroxy-tetrahydrodipicolinate reductase;GO:0016491//oxidoreductase activity;GO:0016620//o…	GO:0006082//organic acid metabolic process;GO:0006520//cellular amino acid metabolic process;GO:0006525//arginine metabolic process;GO:0006526//arginine biosynthetic process;GO:0006592//ornithine biosynthetic process;GO:0006807//nitrogen compound metabolic process;GO:0008150//biological_process;GO:0008152//metabolic process;GO:0008652//cellular amino acid biosynthetic process;GO:0009058//biosynth…	--
gene-D9Q98_002407	gene-D9Q98_002407	0	472.1982116699219	351.333251953125	481.142333984375	YPTC6	XP_005843019.1 hypothetical protein CHLNCDRAFT_33302 [Chlorella variabilis]	-	-	-	-	GO:0005575//cellular_component;GO:0005622//intracellular anatomical structure;GO:0005737//cytoplasm;GO:0005768//endosome;GO:0005794//Golgi apparatus;GO:0005829//cytosol;GO:0005886//plasma membrane;GO:0009504//cell plate;GO:0010008//endosome membrane;GO:0012505//endomembrane system;GO:0016020//membrane;GO:0031090//organelle membrane;GO:0031410//cytoplasmic vesicle;GO:0031982//vesicle;GO:0043226//o…	GO:0000166//nucleotide binding;GO:0001882//nucleoside binding;GO:0001883//purine nucleoside binding;GO:0003674//molecular_function;GO:0003824//catalytic activity;GO:0003924//GTPase activity;GO:0005488//binding;GO:0005524//ATP binding;GO:0005525//GTP binding;GO:0016462//pyrophosphatase activity;GO:0016787//hydrolase activity;GO:0016817//hydrolase activity, acting on acid anhydrides;GO:0016818//hyd…	GO:0000278//mitotic cell cycle;GO:0000281//mitotic cytokinesis;GO:0000910//cytokinesis;GO:0000911//cytokinesis by cell plate formation;GO:0006400//tRNA modification;GO:0006412//translation;GO:0006576//cellular biogenic amine metabolic process;GO:0006810//transport;GO:0007049//cell cycle;GO:0008104//protein localization;GO:0008150//biological_process;GO:0009987//cellular process;GO:0015031//protei…	--
gene-D9Q98_002529	gene-D9Q98_002529	0	147.43194580078125	150.87403869628906	120.81804656982422	RPS5	PRW20750.1 40S ribosomal S5 [Chlorella sorokiniana]	Genetic Information Processing	Translation	ko03010//Ribosome	K02989	GO:0000314//organellar small ribosomal subunit;GO:0005575//cellular_component;GO:0005622//intracellular anatomical structure;GO:0005634//nucleus;GO:0005654//nucleoplasm;GO:0005737//cytoplasm;GO:0005829//cytosol;GO:0005840//ribosome;GO:0015935//small ribosomal subunit;GO:0022626//cytosolic ribosome;GO:0022627//cytosolic small ribosomal subunit;GO:0030684//preribosome;GO:0030686//90S preribosome;GO…	GO:0003674//molecular_function;GO:0003676//nucleic acid binding;GO:0003723//RNA binding;GO:0003729//mRNA binding;GO:0003735//structural constituent of ribosome;GO:0005198//structural molecule activity;GO:0005488//binding;GO:0019843//rRNA binding;GO:0097159//organic cyclic compound binding;GO:1901363//heterocyclic compound binding	GO:0000028//ribosomal small subunit assembly;GO:0000184//nuclear-transcribed mRNA catabolic process, nonsense-mediated decay;GO:0000956//nuclear-transcribed mRNA catabolic process;GO:0002181//cytoplasmic translation;GO:0006139//nucleobase-containing compound metabolic process;GO:0006401//RNA catabolic process;GO:0006402//mRNA catabolic process;GO:0006403//RNA localization;GO:0006405//RNA export f…	--
gene-D9Q98_002530	gene-D9Q98_002530	0	63.21302795410156	0	41.998779296875	DJA7A	XP_005843907.1 hypothetical protein CHLNCDRAFT_32970 [Chlorella variabilis]	-	-	-	-	GO:0005575//cellular_component;GO:0005622//intracellular anatomical structure;GO:0005737//cytoplasm	GO:0000166//nucleotide binding;GO:0003674//molecular_function;GO:0005488//binding;GO:0005515//protein binding;GO:0005524//ATP binding;GO:0017076//purine nucleotide binding;GO:0030554//adenyl nucleotide binding;GO:0031072//heat shock protein binding;GO:0032553//ribonucleotide binding;GO:0032555//purine ribonucleotide binding;GO:0032559//adenyl ribonucleotide binding;GO:0035639//purine ribonucleosi…	GO:0006139//nucleobase-containing compound metabolic process;GO:0006259//DNA metabolic process;GO:0006260//DNA replication;GO:0006457//protein folding;GO:0006725//cellular aromatic compound metabolic process;GO:0006807//nitrogen compound metabolic process;GO:0006950//response to stress;GO:0008150//biological_process;GO:0008152//metabolic process;GO:0009058//biosynthetic process;GO:0009059//macrom…	--
gene-D9Q98_002542	gene-D9Q98_002542	0	216.71498107910156	132.9541778564453	149.8778839111328	RPS3C	PSC74429.1 40S ribosomal S3-3 [Micractinium conductrix]	Genetic Information Processing	Translation	ko03010//Ribosome	K02985	GO:0000312//plastid small ribosomal subunit;GO:0005575//cellular_component;GO:0005622//intracellular anatomical structure;GO:0005634//nucleus;GO:0005730//nucleolus;GO:0005737//cytoplasm;GO:0005829//cytosol;GO:0005840//ribosome;GO:0005911//cell-cell junction;GO:0009506//plasmodesma;GO:0015935//small ribosomal subunit;GO:0016020//membrane;GO:0022626//cytosolic ribosome;GO:0022627//cytosolic small r…	GO:0000702//oxidized base lesion DNA N-glycosylase activity;GO:0003674//molecular_function;GO:0003676//nucleic acid binding;GO:0003677//DNA binding;GO:0003684//damaged DNA binding;GO:0003723//RNA binding;GO:0003735//structural constituent of ribosome;GO:0003824//catalytic activity;GO:0005198//structural molecule activity;GO:0005488//binding;GO:0008534//oxidized purine nucleobase lesion DNA N-glyc…	GO:0002181//cytoplasmic translation;GO:0006139//nucleobase-containing compound metabolic process;GO:0006259//DNA metabolic process;GO:0006281//DNA repair;GO:0006412//translation;GO:0006518//peptide metabolic process;GO:0006725//cellular aromatic compound metabolic process;GO:0006807//nitrogen compound metabolic process;GO:0006950//response to stress;GO:0006970//response to osmotic stress;GO:00069…	--
gene-D9Q98_002548	gene-D9Q98_002548	0	53.9033088684082	19.38665008544922	49.73009490966797	PORA	PSC74533.1 Protochlorophyllide chloroplastic [Micractinium conductrix]	Metabolism;Metabolism;Metabolism	Global and overview maps;Global and overview maps;Metabolism of cofactors and vitamins	ko01100//Metabolic pathways;ko01110//Biosynthesis of secondary metabolites;ko00860//Porphyrin metabolism	K00218;K00218;K00218	GO:0005575//cellular_component;GO:0005622//intracellular anatomical structure;GO:0005737//cytoplasm;GO:0009507//chloroplast;GO:0009536//plastid;GO:0043226//organelle;GO:0043227//membrane-bounded organelle;GO:0043229//intracellular organelle;GO:0043231//intracellular membrane-bounded organelle	GO:0003674//molecular_function;GO:0003824//catalytic activity;GO:0004316//3-oxoacyl-[acyl-carrier-protein] reductase (NADPH) activity;GO:0008667//2,3-dihydro-2,3-dihydroxybenzoate dehydrogenase activity;GO:0008678//2-deoxy-D-gluconate 3-dehydrogenase activity;GO:0016491//oxidoreductase activity;GO:0016627//oxidoreductase activity, acting on the CH-CH group of donors;GO:0016628//oxidoreductase act…	GO:0000272//polysaccharide catabolic process;GO:0006633//fatty acid biosynthetic process;GO:0006725//cellular aromatic compound metabolic process;GO:0006778//porphyrin-containing compound metabolic process;GO:0006779//porphyrin-containing compound biosynthetic process;GO:0006807//nitrogen compound metabolic process;GO:0008150//biological_process;GO:0008152//metabolic process;GO:0009058//biosynthe…	--
gene-D9Q98_002558	gene-D9Q98_002558	0	179.7259063720703	121.26896667480469	143.47695922851562	CDC2A	XP_005843959.1 hypothetical protein CHLNCDRAFT_32928 [Chlorella variabilis]	-	-	-	-	GO:0000228//nuclear chromosome;GO:0000235//astral microtubule;GO:0000307//cyclin-dependent protein kinase holoenzyme complex;GO:0000775//chromosome, centromeric region;GO:0000781//chromosome, telomeric region;GO:0000785//chromatin;GO:0000792//heterochromatin;GO:0005575//cellular_component;GO:0005622//intracellular anatomical structure;GO:0005634//nucleus;GO:0005694//chromosome;GO:0005737//cytopla…	GO:0000166//nucleotide binding;GO:0000993//RNA polymerase II complex binding;GO:0001098//basal transcription machinery binding;GO:0001099//basal RNA polymerase II transcription machinery binding;GO:0003674//molecular_function;GO:0003824//catalytic activity;GO:0004672//protein kinase activity;GO:0004674//protein serine/threonine kinase activity;GO:0004693//cyclin-dependent protein serine/threonine…	GO:0000003//reproduction;GO:0000018//regulation of DNA recombination;GO:0000070//mitotic sister chromatid segregation;GO:0000082//G1/S transition of mitotic cell cycle;GO:0000086//G2/M transition of mitotic cell cycle;GO:0000122//negative regulation of transcription by RNA polymerase II;GO:0000226//microtubule cytoskeleton organization;GO:0000278//mitotic cell cycle;GO:0000280//nuclear division;G…	--
gene-D9Q98_002565	gene-D9Q98_002565	0	59.1171989440918	0	64.82289123535156	RPL30	PRW20625.1 60S ribosomal L30 [Chlorella sorokiniana]	Genetic Information Processing	Translation	ko03010//Ribosome	K02908	GO:0005575//cellular_component;GO:0005622//intracellular anatomical structure;GO:0005737//cytoplasm;GO:0005829//cytosol;GO:0005840//ribosome;GO:0015934//large ribosomal subunit;GO:0022625//cytosolic large ribosomal subunit;GO:0022626//cytosolic ribosome;GO:0032991//protein-containing complex;GO:0043226//organelle;GO:0043228//non-membrane-bounded organelle;GO:0043229//intracellular organelle;GO:00…	GO:0003674//molecular_function;GO:0003676//nucleic acid binding;GO:0003723//RNA binding;GO:0003735//structural constituent of ribosome;GO:0005198//structural molecule activity;GO:0005488//binding;GO:0030627//pre-mRNA 5'-splice site binding;GO:0036002//pre-mRNA binding;GO:0097159//organic cyclic compound binding;GO:1901363//heterocyclic compound binding	GO:0002181//cytoplasmic translation;GO:0006139//nucleobase-containing compound metabolic process;GO:0006364//rRNA processing;GO:0006396//RNA processing;GO:0006412//translation;GO:0006518//peptide metabolic process;GO:0006725//cellular aromatic compound metabolic process;GO:0006807//nitrogen compound metabolic process;GO:0008150//biological_process;GO:0008152//metabolic process;GO:0009058//biosynt…	--
gene-D9Q98_002570	gene-D9Q98_002570	0	809.75	553.134521484375	835.1062622070312	ALDCHL	XP_005843940.1 hypothetical protein CHLNCDRAFT_37179 [Chlorella variabilis]	Metabolism;Metabolism;Metabolism;Metabolism;Metabolism;Metabolism;Metabolism;Metabolism	Global and overview maps;Global and overview maps;Global and overview maps;Global and overview maps;Energy metabolism;Carbohydrate metabolism;Carbohydrate metabolism;Carbohydrate metabolism	ko01100//Metabolic pathways;ko01110//Biosynthesis of secondary metabolites;ko01200//Carbon metabolism;ko01230//Biosynthesis of amino acids;ko00710//Carbon fixation in photosynthetic organisms;ko00010//Glycolysis / Gluconeogenesis;ko00030//Pentose phosphate pathway;ko00051//Fructose and mannose metabolism	K01623;K01623;K01623;K01623;K01623;K01623;K01623;K01623	GO:0005575//cellular_component;GO:0005622//intracellular anatomical structure;GO:0005737//cytoplasm;GO:0005739//mitochondrion;GO:0009507//chloroplast;GO:0009532//plastid stroma;GO:0009534//chloroplast thylakoid;GO:0009536//plastid;GO:0009570//chloroplast stroma;GO:0009579//thylakoid;GO:0010287//plastoglobule;GO:0031976//plastid thylakoid;GO:0031984//organelle subcompartment;GO:0043226//organelle;…	GO:0003674//molecular_function;GO:0003824//catalytic activity;GO:0004332//fructose-bisphosphate aldolase activity;GO:0016829//lyase activity;GO:0016830//carbon-carbon lyase activity;GO:0016832//aldehyde-lyase activity	GO:0005975//carbohydrate metabolic process;GO:0005996//monosaccharide metabolic process;GO:0006006//glucose metabolic process;GO:0006082//organic acid metabolic process;GO:0006090//pyruvate metabolic process;GO:0006091//generation of precursor metabolites and energy;GO:0006094//gluconeogenesis;GO:0006096//glycolytic process;GO:0006139//nucleobase-containing compound metabolic process;GO:0006163//…	--
gene-D9Q98_002574	gene-D9Q98_002574	0	37.74962615966797	0	23.476058959960938	--	XP_005843890.1 hypothetical protein CHLNCDRAFT_37242 [Chlorella variabilis]	-	-	-	-	-	GO:0003824//catalytic activity;GO:0003854//3-beta-hydroxy-delta5-steroid dehydrogenase activity;GO:0004764//shikimate 3-dehydrogenase (NADP+) activity;GO:0016616//oxidoreductase activity, acting on the CH-OH group of donors, NAD or NADP as acceptor;GO:0016757//glycosyltransferase activity	GO:0005975//carbohydrate metabolic process;GO:0006694//steroid biosynthetic process;GO:0006813//potassium ion transport;GO:0009423//chorismate biosynthetic process	--
gene-D9Q98_002587	gene-D9Q98_002587	0	87.20536804199219	19.70058822631836	88.05054473876953	CBF5	XP_005843954.1 hypothetical protein CHLNCDRAFT_37236 [Chlorella variabilis]	Genetic Information Processing	Translation	ko03008//Ribosome biogenesis in eukaryotes	K11131	GO:0001650//fibrillar center;GO:0005575//cellular_component;GO:0005622//intracellular anatomical structure;GO:0005634//nucleus;GO:0005654//nucleoplasm;GO:0005697//telomerase holoenzyme complex;GO:0005730//nucleolus;GO:0005732//sno(s)RNA-containing ribonucleoprotein complex;GO:0005737//cytoplasm;GO:0005829//cytosol;GO:0005911//cell-cell junction;GO:0009506//plasmodesma;GO:0015030//Cajal body;GO:00…	GO:0003674//molecular_function;GO:0003676//nucleic acid binding;GO:0003720//telomerase activity;GO:0003723//RNA binding;GO:0003824//catalytic activity;GO:0003964//RNA-directed DNA polymerase activity;GO:0004730//pseudouridylate synthase activity;GO:0005488//binding;GO:0009982//pseudouridine synthase activity;GO:0016740//transferase activity;GO:0016772//transferase activity, transferring phosphoru…	GO:0000003//reproduction;GO:0000154//rRNA modification;GO:0000454//snoRNA guided rRNA pseudouridine synthesis;GO:0000455//enzyme-directed rRNA pseudouridine synthesis;GO:0000495//box H/ACA RNA 3'-end processing;GO:0000723//telomere maintenance;GO:0001522//pseudouridine synthesis;GO:0003006//developmental process involved in reproduction;GO:0006139//nucleobase-containing compound metabolic process…	--
gene-D9Q98_002598	gene-D9Q98_002598	0	172.53941345214844	213.07785034179688	165.89999389648438	HSP70	ABR01232.1 heat shock protein 70 [Chlorella vulgaris]	Genetic Information Processing;Cellular Processes;Genetic Information Processing	Transcription;Transport and catabolism;Folding, sorting and degradation	ko03040//Spliceosome;ko04144//Endocytosis;ko04141//Protein processing in endoplasmic reticulum	K03283;K03283;K03283	-	GO:0000166//nucleotide binding;GO:0003674//molecular_function;GO:0004856//xylulokinase activity;GO:0005488//binding;GO:0005515//protein binding;GO:0005524//ATP binding;GO:0016773//phosphotransferase activity, alcohol group as acceptor;GO:0016887//ATP hydrolysis activity;GO:0017076//purine nucleotide binding;GO:0030554//adenyl nucleotide binding;GO:0032553//ribonucleotide binding;GO:0032555//purin…	GO:0005975//carbohydrate metabolic process;GO:0005997//xylulose metabolic process;GO:0006457//protein folding;GO:0006950//response to stress;GO:0008360//regulation of cell shape;GO:0042732//D-xylose metabolic process;GO:0043093//FtsZ-dependent cytokinesis	--
gene-D9Q98_002603	gene-D9Q98_002603	0	13.928346633911133	0	8.223564147949219	Os03g0268000	PSC74467.1 phosphatase 1 [Micractinium conductrix]	Genetic Information Processing	Translation	ko03015//mRNA surveillance pathway	K06269	-	GO:0004113//2',3'-cyclic-nucleotide 3'-phosphodiesterase activity;GO:0008803//bis(5'-nucleosyl)-tetraphosphatase (symmetrical) activity;GO:0016787//hydrolase activity;GO:0051731//polynucleotide 5'-hydroxyl-kinase activity	GO:0006139//nucleobase-containing compound metabolic process;GO:0042245//RNA repair	--
gene-D9Q98_002614	gene-D9Q98_002614	0	3607.4658203125	1447.771728515625	3405.2138671875	cabII-1	XP_005843949.1 hypothetical protein CHLNCDRAFT_59790 [Chlorella variabilis]	Metabolism;Metabolism	Global and overview maps;Energy metabolism	ko01100//Metabolic pathways;ko00196//Photosynthesis - antenna proteins	K08913;K08913	-	GO:0003824//catalytic activity;GO:0046537//2,3-bisphosphoglycerate-independent phosphoglycerate mutase activity	-	--
gene-D9Q98_002621	gene-D9Q98_002621	0	38.397804260253906	0	37.014625549316406	PAA1	XP_005843942.1 hypothetical protein CHLNCDRAFT_27583 [Chlorella variabilis]	Genetic Information Processing	Folding, sorting and degradation	ko03050//Proteasome	K02730	GO:0000502//proteasome complex;GO:0000932//P-body;GO:0005575//cellular_component;GO:0005622//intracellular anatomical structure;GO:0005634//nucleus;GO:0005654//nucleoplasm;GO:0005737//cytoplasm;GO:0005739//mitochondrion;GO:0005829//cytosol;GO:0005839//proteasome core complex;GO:0005844//polysome;GO:0012505//endomembrane system;GO:0016020//membrane;GO:0016363//nuclear matrix;GO:0019773//proteasome…	GO:0003674//molecular_function;GO:0003676//nucleic acid binding;GO:0003723//RNA binding;GO:0003824//catalytic activity;GO:0004175//endopeptidase activity;GO:0004298//threonine-type endopeptidase activity;GO:0005488//binding;GO:0005515//protein binding;GO:0008134//transcription factor binding;GO:0008233//peptidase activity;GO:0016787//hydrolase activity;GO:0035639//purine ribonucleoside triphospha…	GO:0006355//regulation of transcription, DNA-templated;GO:0006464//cellular protein modification process;GO:0006508//proteolysis;GO:0006511//ubiquitin-dependent protein catabolic process;GO:0006807//nitrogen compound metabolic process;GO:0007088//regulation of mitotic nuclear division;GO:0007275//multicellular organism development;GO:0007346//regulation of mitotic cell cycle;GO:0007517//muscle or…	--
gene-D9Q98_002625	gene-D9Q98_002625	0	264.9372863769531	195.33990478515625	190.27572631835938	RPL10	PRW20682.1 60S ribosomal L10-3 [Chlorella sorokiniana]	Genetic Information Processing	Translation	ko03010//Ribosome	K02866	GO:0000315//organellar large ribosomal subunit;GO:0005575//cellular_component;GO:0005622//intracellular anatomical structure;GO:0005634//nucleus;GO:0005737//cytoplasm;GO:0005783//endoplasmic reticulum;GO:0005789//endoplasmic reticulum membrane;GO:0005791//rough endoplasmic reticulum;GO:0005829//cytosol;GO:0005840//ribosome;GO:0005844//polysome;GO:0012505//endomembrane system;GO:0015934//large rib…	GO:0000049//tRNA binding;GO:0003674//molecular_function;GO:0003676//nucleic acid binding;GO:0003723//RNA binding;GO:0003735//structural constituent of ribosome;GO:0005198//structural molecule activity;GO:0005488//binding;GO:0019843//rRNA binding;GO:0045182//translation regulator activity;GO:0097159//organic cyclic compound binding;GO:1901363//heterocyclic compound binding	GO:0000003//reproduction;GO:0000027//ribosomal large subunit assembly;GO:0002181//cytoplasmic translation;GO:0006412//translation;GO:0006415//translational termination;GO:0006417//regulation of translation;GO:0006518//peptide metabolic process;GO:0006807//nitrogen compound metabolic process;GO:0006996//organelle organization;GO:0007275//multicellular organism development;GO:0007276//gamete genera…	--
gene-D9Q98_002634	gene-D9Q98_002634	0	7.512951374053955	0	5.389113426208496	TIF3C1	PRW20730.1 Eukaryotic translation initiation factor 3 subunit C [Chlorella sorokiniana]	-	-	-	-	GO:0005575//cellular_component;GO:0005622//intracellular anatomical structure;GO:0005737//cytoplasm;GO:0005829//cytosol;GO:0005852//eukaryotic translation initiation factor 3 complex;GO:0010494//cytoplasmic stress granule;GO:0016282//eukaryotic 43S preinitiation complex;GO:0032991//protein-containing complex;GO:0035770//ribonucleoprotein granule;GO:0036464//cytoplasmic ribonucleoprotein granule;G…	GO:0003674//molecular_function;GO:0003676//nucleic acid binding;GO:0003723//RNA binding;GO:0003729//mRNA binding;GO:0003743//translation initiation factor activity;GO:0005488//binding;GO:0005515//protein binding;GO:0008135//translation factor activity, RNA binding;GO:0031369//translation initiation factor binding;GO:0043021//ribonucleoprotein complex binding;GO:0043022//ribosome binding;GO:004487…	GO:0001732//formation of cytoplasmic translation initiation complex;GO:0002181//cytoplasmic translation;GO:0002183//cytoplasmic translational initiation;GO:0006412//translation;GO:0006413//translational initiation;GO:0006417//regulation of translation;GO:0006518//peptide metabolic process;GO:0006807//nitrogen compound metabolic process;GO:0008150//biological_process;GO:0008152//metabolic process;…	--
gene-D9Q98_002639	gene-D9Q98_002639	0	151.06642150878906	165.15933227539062	136.4291229248047	CHLREDRAFT_174358	XP_005843851.1 hypothetical protein CHLNCDRAFT_32827 [Chlorella variabilis]	Metabolism;Metabolism;Metabolism;Metabolism	Global and overview maps;Global and overview maps;Lipid metabolism;Lipid metabolism	ko01100//Metabolic pathways;ko01110//Biosynthesis of secondary metabolites;ko00564//Glycerophospholipid metabolism;ko00561//Glycerolipid metabolism	K00655;K00655;K00655;K00655	GO:0005575//cellular_component;GO:0005622//intracellular anatomical structure;GO:0005737//cytoplasm;GO:0009507//chloroplast;GO:0009526//plastid envelope;GO:0009536//plastid;GO:0009941//chloroplast envelope;GO:0016020//membrane;GO:0016021//integral component of membrane;GO:0031090//organelle membrane;GO:0031224//intrinsic component of membrane;GO:0031967//organelle envelope;GO:0031969//chloroplast…	GO:0003674//molecular_function;GO:0003824//catalytic activity;GO:0003841//1-acylglycerol-3-phosphate O-acyltransferase activity;GO:0004366//glycerol-3-phosphate O-acyltransferase activity;GO:0008374//O-acyltransferase activity;GO:0016411//acylglycerol O-acyltransferase activity;GO:0016740//transferase activity;GO:0016746//acyltransferase activity;GO:0016747//acyltransferase activity, transferring…	GO:0000003//reproduction;GO:0003006//developmental process involved in reproduction;GO:0006139//nucleobase-containing compound metabolic process;GO:0006220//pyrimidine nucleotide metabolic process;GO:0006221//pyrimidine nucleotide biosynthetic process;GO:0006629//lipid metabolic process;GO:0006644//phospholipid metabolic process;GO:0006650//glycerophospholipid metabolic process;GO:0006655//phosph…	--
gene-D9Q98_002642	gene-D9Q98_002642	0	31.36273193359375	15.781006813049316	28.673095703125	BETAC-AD	XP_005843848.1 hypothetical protein CHLNCDRAFT_32823 [Chlorella variabilis]	-	-	-	-	GO:0005575//cellular_component;GO:0005622//intracellular anatomical structure;GO:0005737//cytoplasm;GO:0005794//Golgi apparatus;GO:0005798//Golgi-associated vesicle;GO:0005886//plasma membrane;GO:0005905//clathrin-coated pit;GO:0005911//cell-cell junction;GO:0009506//plasmodesma;GO:0012505//endomembrane system;GO:0012506//vesicle membrane;GO:0012510//trans-Golgi network transport vesicle membrane…	GO:0003674//molecular_function;GO:0005488//binding;GO:0005515//protein binding;GO:0030276//clathrin binding	GO:0000278//mitotic cell cycle;GO:0000281//mitotic cytokinesis;GO:0000910//cytokinesis;GO:0006810//transport;GO:0006886//intracellular protein transport;GO:0006950//response to stress;GO:0006970//response to osmotic stress;GO:0006971//hypotonic response;GO:0006996//organelle organization;GO:0007033//vacuole organization;GO:0007049//cell cycle;GO:0007154//cell communication;GO:0008104//protein loc…	--
gene-D9Q98_002675	gene-D9Q98_002675	0	787.5852661132812	147.6467742919922	259.6775817871094	RPS26	XP_005849221.1 hypothetical protein CHLNCDRAFT_34947 [Chlorella variabilis]	Genetic Information Processing	Translation	ko03010//Ribosome	K02976	GO:0005840//ribosome	GO:0003735//structural constituent of ribosome	GO:0006412//translation	--
gene-D9Q98_002680	gene-D9Q98_002680	0	134.32981872558594	0	87.13092803955078	MSBP2	PSC69128.1 steroid-binding 3 [Micractinium conductrix]	-	-	-	-	GO:0005575//cellular_component;GO:0005622//intracellular anatomical structure;GO:0005737//cytoplasm;GO:0005783//endoplasmic reticulum;GO:0005789//endoplasmic reticulum membrane;GO:0012505//endomembrane system;GO:0016020//membrane;GO:0016021//integral component of membrane;GO:0031224//intrinsic component of membrane;GO:0031984//organelle subcompartment;GO:0042175//nuclear outer membrane-endoplasmi…	GO:0003674//molecular_function;GO:0005488//binding;GO:0005496//steroid binding;GO:0008047//enzyme activator activity;GO:0008168//methyltransferase activity;GO:0008289//lipid binding;GO:0008757//S-adenosylmethionine-dependent methyltransferase activity;GO:0020037//heme binding;GO:0030234//enzyme regulator activity;GO:0043167//ion binding;GO:0043169//cation binding;GO:0046025//precorrin-6Y C5,15-me…	GO:0006066//alcohol metabolic process;GO:0006412//translation;GO:0006629//lipid metabolic process;GO:0006694//steroid biosynthetic process;GO:0006696//ergosterol biosynthetic process;GO:0008150//biological_process;GO:0008152//metabolic process;GO:0008202//steroid metabolic process;GO:0008204//ergosterol metabolic process;GO:0008610//lipid biosynthetic process;GO:0009058//biosynthetic process;GO:0…	--
gene-D9Q98_002700	gene-D9Q98_002700	0	202.4259033203125	178.66603088378906	186.2839813232422	SAPK10	XP_005849414.1 hypothetical protein CHLNCDRAFT_143933 [Chlorella variabilis]	Environmental Information Processing;Environmental Information Processing	Signal transduction;Signal transduction	ko04016//MAPK signaling pathway - plant;ko04075//Plant hormone signal transduction	K14498;K14498	-	GO:0004672//protein kinase activity;GO:0005524//ATP binding	GO:0006468//protein phosphorylation	--
gene-D9Q98_002781	gene-D9Q98_002781	0	213.38719177246094	78.1014404296875	227.15707397460938	ALDH22A1	PRW57735.1 Aldehyde dehydrogenase 22A1 [Chlorella sorokiniana]	-	-	-	-	GO:0005575//cellular_component;GO:0005576//extracellular region;GO:0005622//intracellular anatomical structure;GO:0005737//cytoplasm;GO:0005783//endoplasmic reticulum;GO:0012505//endomembrane system;GO:0016020//membrane;GO:0016021//integral component of membrane;GO:0031224//intrinsic component of membrane;GO:0043226//organelle;GO:0043227//membrane-bounded organelle;GO:0043229//intracellular organ…	GO:0003674//molecular_function;GO:0003824//catalytic activity;GO:0003842//1-pyrroline-5-carboxylate dehydrogenase activity;GO:0004029//aldehyde dehydrogenase (NAD+) activity;GO:0004350//glutamate-5-semialdehyde dehydrogenase activity;GO:0004491//methylmalonate-semialdehyde dehydrogenase (acylating) activity;GO:0004777//succinate-semialdehyde dehydrogenase (NAD+) activity;GO:0008802//betaine-aldeh…	GO:0000003//reproduction;GO:0000280//nuclear division;GO:0006139//nucleobase-containing compound metabolic process;GO:0006259//DNA metabolic process;GO:0006310//DNA recombination;GO:0006527//arginine catabolic process;GO:0006561//proline biosynthetic process;GO:0006562//proline catabolic process;GO:0006574//valine catabolic process;GO:0006578//amino-acid betaine biosynthetic process;GO:0006725//c…	--
gene-D9Q98_002783	gene-D9Q98_002783	0	31.15474510192871	0	26.182415008544922	SYNC1	PSC73030.1 asparagine-tRNA cytoplasmic 1-like [Micractinium conductrix]	Genetic Information Processing	Translation	ko00970//Aminoacyl-tRNA biosynthesis	K01893	GO:0005575//cellular_component;GO:0005622//intracellular anatomical structure;GO:0005737//cytoplasm;GO:0005739//mitochondrion;GO:0005759//mitochondrial matrix;GO:0005829//cytosol;GO:0009507//chloroplast;GO:0009536//plastid;GO:0031974//membrane-enclosed lumen;GO:0043226//organelle;GO:0043227//membrane-bounded organelle;GO:0043229//intracellular organelle;GO:0043231//intracellular membrane-bounded …	GO:0000049//tRNA binding;GO:0000166//nucleotide binding;GO:0003674//molecular_function;GO:0003676//nucleic acid binding;GO:0003677//DNA binding;GO:0003824//catalytic activity;GO:0004812//aminoacyl-tRNA ligase activity;GO:0004815//aspartate-tRNA ligase activity;GO:0004816//asparagine-tRNA ligase activity;GO:0004824//lysine-tRNA ligase activity;GO:0005488//binding;GO:0005524//ATP binding;GO:0016874…	GO:0000003//reproduction;GO:0003006//developmental process involved in reproduction;GO:0006082//organic acid metabolic process;GO:0006139//nucleobase-containing compound metabolic process;GO:0006399//tRNA metabolic process;GO:0006412//translation;GO:0006418//tRNA aminoacylation for protein translation;GO:0006421//asparaginyl-tRNA aminoacylation;GO:0006422//aspartyl-tRNA aminoacylation;GO:0006430/…	--
gene-D9Q98_002833	gene-D9Q98_002833	0	162.39971923828125	73.01274871826172	130.81787109375	RPL35AC	PRW57926.1 60S ribosomal L35a-3 [Chlorella sorokiniana]	Genetic Information Processing	Translation	ko03010//Ribosome	K02917	GO:0005575//cellular_component;GO:0005622//intracellular anatomical structure;GO:0005737//cytoplasm;GO:0005829//cytosol;GO:0005840//ribosome;GO:0015934//large ribosomal subunit;GO:0022625//cytosolic large ribosomal subunit;GO:0022626//cytosolic ribosome;GO:0032991//protein-containing complex;GO:0043226//organelle;GO:0043228//non-membrane-bounded organelle;GO:0043229//intracellular organelle;GO:00…	GO:0000049//tRNA binding;GO:0003674//molecular_function;GO:0003676//nucleic acid binding;GO:0003723//RNA binding;GO:0003735//structural constituent of ribosome;GO:0005198//structural molecule activity;GO:0005488//binding;GO:0043021//ribonucleoprotein complex binding;GO:0044877//protein-containing complex binding;GO:0097159//organic cyclic compound binding;GO:1901363//heterocyclic compound binding	GO:0000184//nuclear-transcribed mRNA catabolic process, nonsense-mediated decay;GO:0000956//nuclear-transcribed mRNA catabolic process;GO:0002181//cytoplasmic translation;GO:0006139//nucleobase-containing compound metabolic process;GO:0006364//rRNA processing;GO:0006396//RNA processing;GO:0006401//RNA catabolic process;GO:0006402//mRNA catabolic process;GO:0006412//translation;GO:0006413//transla…	--
gene-D9Q98_002847	gene-D9Q98_002847	0	179.7555694580078	121.57749938964844	146.93020629882812	RPL6	PRW57743.1 60S ribosomal L6 [Chlorella sorokiniana]	Genetic Information Processing	Translation	ko03010//Ribosome	K02934	GO:0005575//cellular_component;GO:0005622//intracellular anatomical structure;GO:0005737//cytoplasm;GO:0005829//cytosol;GO:0005840//ribosome;GO:0015934//large ribosomal subunit;GO:0022625//cytosolic large ribosomal subunit;GO:0022626//cytosolic ribosome;GO:0032991//protein-containing complex;GO:0043226//organelle;GO:0043228//non-membrane-bounded organelle;GO:0043229//intracellular organelle;GO:00…	GO:0003674//molecular_function;GO:0003676//nucleic acid binding;GO:0003723//RNA binding;GO:0003735//structural constituent of ribosome;GO:0005198//structural molecule activity;GO:0005488//binding;GO:0097159//organic cyclic compound binding;GO:1901363//heterocyclic compound binding	GO:0000027//ribosomal large subunit assembly;GO:0002181//cytoplasmic translation;GO:0006412//translation;GO:0006518//peptide metabolic process;GO:0006807//nitrogen compound metabolic process;GO:0006996//organelle organization;GO:0008150//biological_process;GO:0008152//metabolic process;GO:0009058//biosynthetic process;GO:0009059//macromolecule biosynthetic process;GO:0009987//cellular process;GO:…	--
gene-D9Q98_002871	gene-D9Q98_002871	0	35.16422653198242	21.95412826538086	16.168983459472656	CYC1	XP_005849124.1 hypothetical protein CHLNCDRAFT_30572 [Chlorella variabilis]	Metabolism;Metabolism	Global and overview maps;Energy metabolism	ko01100//Metabolic pathways;ko00190//Oxidative phosphorylation	K08738;K08738	GO:0000159//protein phosphatase type 2A complex;GO:0005575//cellular_component;GO:0005622//intracellular anatomical structure;GO:0005634//nucleus;GO:0005737//cytoplasm;GO:0005739//mitochondrion;GO:0005740//mitochondrial envelope;GO:0005743//mitochondrial inner membrane;GO:0005746//mitochondrial respirasome;GO:0005758//mitochondrial intermembrane space;GO:0005829//cytosol;GO:0008287//protein serin…	GO:0003674//molecular_function;GO:0003824//catalytic activity;GO:0004129//cytochrome-c oxidase activity;GO:0005488//binding;GO:0009055//electron transfer activity;GO:0010242//oxygen evolving activity;GO:0016491//oxidoreductase activity;GO:0020037//heme binding;GO:0043167//ion binding;GO:0043169//cation binding;GO:0046872//metal ion binding;GO:0046906//tetrapyrrole binding;GO:0097159//organic cycl…	GO:0006091//generation of precursor metabolites and energy;GO:0006119//oxidative phosphorylation;GO:0006122//mitochondrial electron transport, ubiquinol to cytochrome c;GO:0006123//mitochondrial electron transport, cytochrome c to oxygen;GO:0006139//nucleobase-containing compound metabolic process;GO:0006163//purine nucleotide metabolic process;GO:0006464//cellular protein modification process;GO…	--
gene-D9Q98_002888	gene-D9Q98_002888	0	101.14199829101562	45.936378479003906	71.56578063964844	THF1	XP_005849113.1 hypothetical protein CHLNCDRAFT_143677 [Chlorella variabilis]	-	-	-	-	GO:0005575//cellular_component;GO:0005622//intracellular anatomical structure;GO:0005737//cytoplasm;GO:0009507//chloroplast;GO:0009526//plastid envelope;GO:0009527//plastid outer membrane;GO:0009528//plastid inner membrane;GO:0009532//plastid stroma;GO:0009534//chloroplast thylakoid;GO:0009535//chloroplast thylakoid membrane;GO:0009536//plastid;GO:0009570//chloroplast stroma;GO:0009579//thylakoid…	GO:0003674//molecular_function	GO:0006091//generation of precursor metabolites and energy;GO:0006605//protein targeting;GO:0006612//protein targeting to membrane;GO:0006725//cellular aromatic compound metabolic process;GO:0006778//porphyrin-containing compound metabolic process;GO:0006787//porphyrin-containing compound catabolic process;GO:0006807//nitrogen compound metabolic process;GO:0006810//transport;GO:0006886//intracell…	--
gene-D9Q98_002889	gene-D9Q98_002889	0	31.91173553466797	0	22.471010208129883	OsI_37456	PRW57773.1 pyruvate kinase isoform A [Chlorella sorokiniana]	Metabolism;Metabolism;Metabolism;Metabolism;Metabolism;Metabolism	Global and overview maps;Global and overview maps;Global and overview maps;Global and overview maps;Carbohydrate metabolism;Carbohydrate metabolism	ko01100//Metabolic pathways;ko01110//Biosynthesis of secondary metabolites;ko01200//Carbon metabolism;ko01230//Biosynthesis of amino acids;ko00010//Glycolysis / Gluconeogenesis;ko00620//Pyruvate metabolism	K00873;K00873;K00873;K00873;K00873;K00873	GO:0005737//cytoplasm	GO:0000287//magnesium ion binding;GO:0004672//protein kinase activity;GO:0004743//pyruvate kinase activity;GO:0030955//potassium ion binding	GO:0006096//glycolytic process;GO:0030436//asexual sporulation	--
gene-D9Q98_002890	gene-D9Q98_002890	0	156.5858612060547	179.2568817138672	109.13349914550781	PBB2	XP_005849111.1 hypothetical protein CHLNCDRAFT_30565 [Chlorella variabilis]	Genetic Information Processing	Folding, sorting and degradation	ko03050//Proteasome	K02739	GO:0000502//proteasome complex;GO:0005575//cellular_component;GO:0005622//intracellular anatomical structure;GO:0005634//nucleus;GO:0005654//nucleoplasm;GO:0005737//cytoplasm;GO:0005783//endoplasmic reticulum;GO:0005789//endoplasmic reticulum membrane;GO:0005829//cytosol;GO:0005839//proteasome core complex;GO:0009376//HslUV protease complex;GO:0012505//endomembrane system;GO:0016020//membrane;GO:…	GO:0003674//molecular_function;GO:0003824//catalytic activity;GO:0004175//endopeptidase activity;GO:0004176//ATP-dependent peptidase activity;GO:0004298//threonine-type endopeptidase activity;GO:0008233//peptidase activity;GO:0016787//hydrolase activity;GO:0070003//threonine-type peptidase activity;GO:0140096//catalytic activity, acting on a protein	GO:0006508//proteolysis;GO:0006511//ubiquitin-dependent protein catabolic process;GO:0006807//nitrogen compound metabolic process;GO:0007088//regulation of mitotic nuclear division;GO:0007346//regulation of mitotic cell cycle;GO:0008150//biological_process;GO:0008152//metabolic process;GO:0009056//catabolic process;GO:0009057//macromolecule catabolic process;GO:0009896//positive regulation of cat…	--
gene-D9Q98_002898	gene-D9Q98_002898	0	40.53098678588867	0	33.15163803100586	ALATS	PRW58002.1 alanine--tRNA ligase isoform A [Chlorella sorokiniana]	Genetic Information Processing	Translation	ko00970//Aminoacyl-tRNA biosynthesis	K01872	GO:0005575//cellular_component;GO:0005622//intracellular anatomical structure;GO:0005737//cytoplasm;GO:0005739//mitochondrion;GO:0005829//cytosol;GO:0009507//chloroplast;GO:0009536//plastid;GO:0043226//organelle;GO:0043227//membrane-bounded organelle;GO:0043229//intracellular organelle;GO:0043231//intracellular membrane-bounded organelle	GO:0000049//tRNA binding;GO:0000166//nucleotide binding;GO:0003674//molecular_function;GO:0003676//nucleic acid binding;GO:0003723//RNA binding;GO:0003824//catalytic activity;GO:0004812//aminoacyl-tRNA ligase activity;GO:0004813//alanine-tRNA ligase activity;GO:0005488//binding;GO:0005515//protein binding;GO:0005524//ATP binding;GO:0016597//amino acid binding;GO:0016874//ligase activity;GO:001687…	GO:0006082//organic acid metabolic process;GO:0006139//nucleobase-containing compound metabolic process;GO:0006396//RNA processing;GO:0006399//tRNA metabolic process;GO:0006400//tRNA modification;GO:0006412//translation;GO:0006418//tRNA aminoacylation for protein translation;GO:0006419//alanyl-tRNA aminoacylation;GO:0006518//peptide metabolic process;GO:0006520//cellular amino acid metabolic proc…	--
gene-D9Q98_002919	gene-D9Q98_002919	0	73.72631072998047	0	62.90314483642578	VHA-a3	PSC76141.1 V-type proton ATPase subunit a3-like isoform B [Micractinium conductrix]	Metabolism;Metabolism;Cellular Processes	Global and overview maps;Energy metabolism;Transport and catabolism	ko01100//Metabolic pathways;ko00190//Oxidative phosphorylation;ko04145//Phagosome	K02154;K02154;K02154	GO:0000220//vacuolar proton-transporting V-type ATPase, V0 domain;GO:0000323//lytic vacuole;GO:0000331//contractile vacuole;GO:0005575//cellular_component;GO:0005622//intracellular anatomical structure;GO:0005737//cytoplasm;GO:0005764//lysosome;GO:0005765//lysosomal membrane;GO:0005768//endosome;GO:0005773//vacuole;GO:0005774//vacuolar membrane;GO:0010008//endosome membrane;GO:0012505//endomembra…	GO:0003674//molecular_function;GO:0003677//DNA binding;GO:0003824//catalytic activity;GO:0005215//transporter activity;GO:0005488//binding;GO:0005515//protein binding;GO:0008324//cation transmembrane transporter activity;GO:0015075//ion transmembrane transporter activity;GO:0015078//proton transmembrane transporter activity;GO:0015318//inorganic molecular entity transmembrane transporter activity…	GO:0006139//nucleobase-containing compound metabolic process;GO:0006163//purine nucleotide metabolic process;GO:0006164//purine nucleotide biosynthetic process;GO:0006725//cellular aromatic compound metabolic process;GO:0006753//nucleoside phosphate metabolic process;GO:0006754//ATP biosynthetic process;GO:0006793//phosphorus metabolic process;GO:0006796//phosphate-containing compound metabolic p…	--
gene-D9Q98_002938	gene-D9Q98_002938	0	18.846904754638672	30.9405574798584	13.230984687805176	STR11	XP_005849085.1 hypothetical protein CHLNCDRAFT_143586 [Chlorella variabilis]	-	-	-	-	GO:0005575//cellular_component;GO:0005622//intracellular anatomical structure;GO:0005737//cytoplasm;GO:0009507//chloroplast;GO:0009536//plastid;GO:0043226//organelle;GO:0043227//membrane-bounded organelle;GO:0043229//intracellular organelle;GO:0043231//intracellular membrane-bounded organelle	-	GO:0001887//selenium compound metabolic process;GO:0006400//tRNA modification	--
gene-D9Q98_002943	gene-D9Q98_002943	0	44.21890640258789	0	27.51691436767578	FTSZ1	PSC76480.1 plastid division [Micractinium conductrix]	-	-	-	-	GO:0005575//cellular_component;GO:0005622//intracellular anatomical structure;GO:0005737//cytoplasm;GO:0005856//cytoskeleton;GO:0005874//microtubule;GO:0009507//chloroplast;GO:0009532//plastid stroma;GO:0009534//chloroplast thylakoid;GO:0009535//chloroplast thylakoid membrane;GO:0009536//plastid;GO:0009570//chloroplast stroma;GO:0009579//thylakoid;GO:0015630//microtubule cytoskeleton;GO:0016020//…	GO:0000166//nucleotide binding;GO:0001882//nucleoside binding;GO:0001883//purine nucleoside binding;GO:0003674//molecular_function;GO:0003824//catalytic activity;GO:0003924//GTPase activity;GO:0005488//binding;GO:0005515//protein binding;GO:0005525//GTP binding;GO:0016462//pyrophosphatase activity;GO:0016787//hydrolase activity;GO:0016817//hydrolase activity, acting on acid anhydrides;GO:0016818/…	GO:0000910//cytokinesis;GO:0006996//organelle organization;GO:0007017//microtubule-based process;GO:0007049//cell cycle;GO:0008150//biological_process;GO:0009314//response to radiation;GO:0009416//response to light stimulus;GO:0009628//response to abiotic stimulus;GO:0009637//response to blue light;GO:0009657//plastid organization;GO:0009658//chloroplast organization;GO:0009902//chloroplast reloc…	--
gene-D9Q98_002976	gene-D9Q98_002976	0	67.799072265625	0	72.00410461425781	RPL15	XP_005849066.1 hypothetical protein CHLNCDRAFT_143546 [Chlorella variabilis]	Genetic Information Processing	Translation	ko03010//Ribosome	K02876	GO:0000311//plastid large ribosomal subunit;GO:0000313//organellar ribosome;GO:0000315//organellar large ribosomal subunit;GO:0005575//cellular_component;GO:0005622//intracellular anatomical structure;GO:0005737//cytoplasm;GO:0005840//ribosome;GO:0009507//chloroplast;GO:0009526//plastid envelope;GO:0009532//plastid stroma;GO:0009536//plastid;GO:0009547//plastid ribosome;GO:0009570//chloroplast st…	GO:0003674//molecular_function;GO:0003735//structural constituent of ribosome;GO:0005198//structural molecule activity	GO:0006412//translation;GO:0006518//peptide metabolic process;GO:0006807//nitrogen compound metabolic process;GO:0008150//biological_process;GO:0008152//metabolic process;GO:0009058//biosynthetic process;GO:0009059//macromolecule biosynthetic process;GO:0009719//response to endogenous stimulus;GO:0009725//response to hormone;GO:0009735//response to cytokinin;GO:0009987//cellular process;GO:001003…	--
gene-D9Q98_002978	gene-D9Q98_002978	0	174.84214782714844	315.7890625	179.4308624267578	RCOM_1506700	PSC77070.1 putative aspartyl aminopeptidase [Micractinium conductrix]	-	-	-	-	GO:0005575//cellular_component;GO:0005576//extracellular region;GO:0005622//intracellular anatomical structure;GO:0005737//cytoplasm	GO:0003674//molecular_function;GO:0003824//catalytic activity;GO:0004177//aminopeptidase activity;GO:0005488//binding;GO:0008233//peptidase activity;GO:0008235//metalloexopeptidase activity;GO:0008237//metallopeptidase activity;GO:0008238//exopeptidase activity;GO:0008270//zinc ion binding;GO:0016787//hydrolase activity;GO:0043167//ion binding;GO:0043169//cation binding;GO:0046872//metal ion bind…	GO:0006508//proteolysis;GO:0006518//peptide metabolic process;GO:0006807//nitrogen compound metabolic process;GO:0008150//biological_process;GO:0008152//metabolic process;GO:0009987//cellular process;GO:0019538//protein metabolic process;GO:0034641//cellular nitrogen compound metabolic process;GO:0043170//macromolecule metabolic process;GO:0043603//cellular amide metabolic process;GO:0044237//cel…	--
gene-D9Q98_003029	gene-D9Q98_003029	0	23.8099365234375	0	21.99275779724121	PPH	XP_005849043.1 hypothetical protein CHLNCDRAFT_143484 [Chlorella variabilis]	-	-	-	-	GO:0005575//cellular_component;GO:0005622//intracellular anatomical structure;GO:0005737//cytoplasm;GO:0005739//mitochondrion;GO:0009507//chloroplast;GO:0009536//plastid;GO:0043226//organelle;GO:0043227//membrane-bounded organelle;GO:0043229//intracellular organelle;GO:0043231//intracellular membrane-bounded organelle	GO:0000166//nucleotide binding;GO:0003674//molecular_function;GO:0003676//nucleic acid binding;GO:0003677//DNA binding;GO:0003824//catalytic activity;GO:0003904//deoxyribodipyrimidine photo-lyase activity;GO:0003913//DNA photolyase activity;GO:0005488//binding;GO:0005524//ATP binding;GO:0009881//photoreceptor activity;GO:0016787//hydrolase activity;GO:0016788//hydrolase activity, acting on ester …	GO:0006112//energy reserve metabolic process;GO:0006139//nucleobase-containing compound metabolic process;GO:0006259//DNA metabolic process;GO:0006281//DNA repair;GO:0006464//cellular protein modification process;GO:0006725//cellular aromatic compound metabolic process;GO:0006807//nitrogen compound metabolic process;GO:0006950//response to stress;GO:0006974//cellular response to DNA damage stimul…	--
gene-D9Q98_003031	gene-D9Q98_003031	0	36.41450881958008	17.64331817626953	40.6126594543457	GH3.12	PRW33841.1 amine oxidase isoform B [Chlorella sorokiniana]	-	-	-	-	GO:0009331//glycerol-3-phosphate dehydrogenase complex;GO:0009342//glutamate synthase complex (NADPH)	GO:0000104//succinate dehydrogenase activity;GO:0003824//catalytic activity;GO:0004148//dihydrolipoyl dehydrogenase activity;GO:0004355//glutamate synthase (NADPH) activity;GO:0004368//glycerol-3-phosphate dehydrogenase (quinone) activity;GO:0004729//oxygen-dependent protoporphyrinogen oxidase activity;GO:0004791//thioredoxin-disulfide reductase activity;GO:0008734//L-aspartate oxidase activity;G…	GO:0006071//glycerol metabolic process;GO:0006096//glycolytic process;GO:0006099//tricarboxylic acid cycle;GO:0006537//glutamate biosynthetic process;GO:0006744//ubiquinone biosynthetic process;GO:0006779//porphyrin-containing compound biosynthetic process;GO:0009060//aerobic respiration;GO:0009061//anaerobic respiration;GO:0009228//thiamine biosynthetic process;GO:0009273//peptidoglycan-based ce…	--
gene-D9Q98_003049	gene-D9Q98_003049	0	308.69085693359375	166.2376708984375	302.217529296875	At3g61320	XP_005849238.1 hypothetical protein CHLNCDRAFT_34835 [Chlorella variabilis]	-	-	-	-	GO:0016020//membrane	GO:0016301//kinase activity	GO:0008654//phospholipid biosynthetic process	--
gene-D9Q98_003052	gene-D9Q98_003052	0	18.178186416625977	0	22.539480209350586	At1g67280	PSC76769.1 putative lactoylglutathione chloroplast isoform B [Micractinium conductrix]	Metabolism;Metabolism	Global and overview maps;Carbohydrate metabolism	ko01100//Metabolic pathways;ko00620//Pyruvate metabolism	K01759;K01759	GO:0005575//cellular_component;GO:0005622//intracellular anatomical structure;GO:0005737//cytoplasm;GO:0009507//chloroplast;GO:0009526//plastid envelope;GO:0009532//plastid stroma;GO:0009536//plastid;GO:0009570//chloroplast stroma;GO:0009579//thylakoid;GO:0010319//stromule;GO:0019867//outer membrane;GO:0031967//organelle envelope;GO:0031975//envelope;GO:0031977//thylakoid lumen;GO:0043226//organe…	GO:0003674//molecular_function;GO:0003824//catalytic activity;GO:0003868//4-hydroxyphenylpyruvate dioxygenase activity;GO:0004462//lactoylglutathione lyase activity;GO:0005488//binding;GO:0005515//protein binding;GO:0008687//3,4-dihydroxyphenylacetate 2,3-dioxygenase activity;GO:0015220//choline transmembrane transporter activity;GO:0016829//lyase activity;GO:0016846//carbon-sulfur lyase activity…	GO:0005975//carbohydrate metabolic process;GO:0006081//cellular aldehyde metabolic process;GO:0006082//organic acid metabolic process;GO:0006089//lactate metabolic process;GO:0006559//L-phenylalanine catabolic process;GO:0006572//tyrosine catabolic process;GO:0006950//response to stress;GO:0008150//biological_process;GO:0008152//metabolic process;GO:0009056//catabolic process;GO:0009266//response…	--
gene-D9Q98_003054	gene-D9Q98_003054	0	151.9621124267578	55.18669128417969	127.13724517822266	ALTA5	XP_005849033.1 hypothetical protein CHLNCDRAFT_51198 [Chlorella variabilis]	Genetic Information Processing	Translation	ko03010//Ribosome	K02943	GO:0005575//cellular_component;GO:0005622//intracellular anatomical structure;GO:0005737//cytoplasm;GO:0005739//mitochondrion;GO:0005840//ribosome;GO:0032991//protein-containing complex;GO:0043226//organelle;GO:0043228//non-membrane-bounded organelle;GO:0043229//intracellular organelle;GO:0043232//intracellular non-membrane-bounded organelle;GO:1990904//ribonucleoprotein complex	GO:0003674//molecular_function;GO:0003735//structural constituent of ribosome;GO:0005198//structural molecule activity;GO:0042030//ATPase inhibitor activity	GO:0006412//translation;GO:0006414//translational elongation;GO:0006518//peptide metabolic process;GO:0006807//nitrogen compound metabolic process;GO:0008150//biological_process;GO:0008152//metabolic process;GO:0009058//biosynthetic process;GO:0009059//macromolecule biosynthetic process;GO:0009987//cellular process;GO:0010467//gene expression;GO:0019538//protein metabolic process;GO:0032780//nega…	--
gene-D9Q98_003076	gene-D9Q98_003076	0	46.03062057495117	83.28917694091797	39.57860565185547	rplF	XP_005849229.1 hypothetical protein CHLNCDRAFT_34831 [Chlorella variabilis]	Genetic Information Processing	Translation	ko03010//Ribosome	K02933	GO:0000313//organellar ribosome;GO:0000315//organellar large ribosomal subunit;GO:0005575//cellular_component;GO:0005622//intracellular anatomical structure;GO:0005737//cytoplasm;GO:0005739//mitochondrion;GO:0005759//mitochondrial matrix;GO:0005761//mitochondrial ribosome;GO:0005762//mitochondrial large ribosomal subunit;GO:0005840//ribosome;GO:0009507//chloroplast;GO:0009526//plastid envelope;GO…	GO:0003674//molecular_function;GO:0003676//nucleic acid binding;GO:0003723//RNA binding;GO:0003735//structural constituent of ribosome;GO:0005198//structural molecule activity;GO:0005488//binding;GO:0019843//rRNA binding;GO:0097159//organic cyclic compound binding;GO:1901363//heterocyclic compound binding	GO:0000003//reproduction;GO:0003006//developmental process involved in reproduction;GO:0006412//translation;GO:0006518//peptide metabolic process;GO:0006807//nitrogen compound metabolic process;GO:0007275//multicellular organism development;GO:0008150//biological_process;GO:0008152//metabolic process;GO:0009058//biosynthetic process;GO:0009059//macromolecule biosynthetic process;GO:0009719//respo…	--
gene-D9Q98_003078	gene-D9Q98_003078	0	140.9666290283203	122.77809143066406	122.74955749511719	--	XP_005849228.1 hypothetical protein CHLNCDRAFT_57351 [Chlorella variabilis]	Metabolism;Metabolism	Global and overview maps;Energy metabolism	ko01100//Metabolic pathways;ko00190//Oxidative phosphorylation	K02265;K02265	GO:0005740//mitochondrial envelope	GO:0004129//cytochrome-c oxidase activity	-	--
gene-D9Q98_003079	gene-D9Q98_003079	0	373.87884521484375	396.641845703125	388.13580322265625	GLN2	XP_005849019.1 hypothetical protein CHLNCDRAFT_143431 [Chlorella variabilis]	Metabolism;Metabolism;Metabolism;Metabolism;Metabolism;Metabolism	Global and overview maps;Global and overview maps;Carbohydrate metabolism;Amino acid metabolism;Amino acid metabolism;Energy metabolism	ko01100//Metabolic pathways;ko01230//Biosynthesis of amino acids;ko00630//Glyoxylate and dicarboxylate metabolism;ko00250//Alanine, aspartate and glutamate metabolism;ko00220//Arginine biosynthesis;ko00910//Nitrogen metabolism	K01915;K01915;K01915;K01915;K01915;K01915	-	GO:0004356//glutamate-ammonia ligase activity	GO:0006542//glutamine biosynthetic process;GO:0006807//nitrogen compound metabolic process	--
gene-D9Q98_003112	gene-D9Q98_003112	0	73.90093231201172	0	42.410831451416016	PPIA	APW35789.1 peptidyl-prolyl cis-trans isomerase [Chlorella sp. X1]	-	-	-	-	-	GO:0003755//peptidyl-prolyl cis-trans isomerase activity	GO:0000413//protein peptidyl-prolyl isomerization	--
gene-D9Q98_003118	gene-D9Q98_003118	0	74.85465240478516	0	71.48912811279297	At1g60070	XP_005851641.1 hypothetical protein CHLNCDRAFT_18984, partial [Chlorella variabilis]	-	-	-	-	GO:0000221//vacuolar proton-transporting V-type ATPase, V1 domain;GO:0005575//cellular_component;GO:0005622//intracellular anatomical structure;GO:0005737//cytoplasm;GO:0005794//Golgi apparatus;GO:0005798//Golgi-associated vesicle;GO:0012505//endomembrane system;GO:0012506//vesicle membrane;GO:0012510//trans-Golgi network transport vesicle membrane;GO:0016020//membrane;GO:0030117//membrane coat;G…	-	GO:0006810//transport;GO:0006886//intracellular protein transport;GO:0008104//protein localization;GO:0008150//biological_process;GO:0015031//protein transport;GO:0015833//peptide transport;GO:0016192//vesicle-mediated transport;GO:0033036//macromolecule localization;GO:0034613//cellular protein localization;GO:0042886//amide transport;GO:0045184//establishment of protein localization;GO:0046907/…	--
gene-D9Q98_003188	gene-D9Q98_003188	0	104.0881118774414	98.70191192626953	105.99748229980469	RPL24	PRW58569.1 60S ribosomal L24-like [Chlorella sorokiniana]	Genetic Information Processing	Translation	ko03010//Ribosome	K02896	GO:0005575//cellular_component;GO:0005622//intracellular anatomical structure;GO:0005737//cytoplasm;GO:0005783//endoplasmic reticulum;GO:0005829//cytosol;GO:0005840//ribosome;GO:0005844//polysome;GO:0012505//endomembrane system;GO:0015934//large ribosomal subunit;GO:0016021//integral component of membrane;GO:0022625//cytosolic large ribosomal subunit;GO:0022626//cytosolic ribosome;GO:0032991//pro…	GO:0003674//molecular_function;GO:0003676//nucleic acid binding;GO:0003723//RNA binding;GO:0003735//structural constituent of ribosome;GO:0005198//structural molecule activity;GO:0005488//binding;GO:0008509//anion transmembrane transporter activity;GO:0097159//organic cyclic compound binding;GO:1901363//heterocyclic compound binding	GO:0000027//ribosomal large subunit assembly;GO:0000075//cell cycle checkpoint signaling;GO:0000184//nuclear-transcribed mRNA catabolic process, nonsense-mediated decay;GO:0000278//mitotic cell cycle;GO:0000280//nuclear division;GO:0000902//cell morphogenesis;GO:0000904//cell morphogenesis involved in differentiation;GO:0000956//nuclear-transcribed mRNA catabolic process;GO:0001654//eye developme…	--
gene-D9Q98_003191	gene-D9Q98_003191	0	170.35235595703125	77.57714080810547	164.334228515625	NNT	PRW58593.1 NAD(P) mitochondrial isoform A [Chlorella sorokiniana]	Metabolism;Metabolism	Global and overview maps;Metabolism of cofactors and vitamins	ko01100//Metabolic pathways;ko00760//Nicotinate and nicotinamide metabolism	K00323;K00323	GO:0005737//cytoplasm	GO:0000286//alanine dehydrogenase activity;GO:0000287//magnesium ion binding;GO:0008750//NAD(P)+ transhydrogenase (AB-specific) activity;GO:0016491//oxidoreductase activity;GO:0016647//oxidoreductase activity, acting on the CH-NH group of donors, oxygen as acceptor;GO:0030976//thiamine pyrophosphate binding;GO:0051287//NAD binding	GO:0006522//alanine metabolic process	--
gene-D9Q98_003217	gene-D9Q98_003217	0.0037593984962406013	9.448332786560059	0	0	Gbp2	PRW58455.1 guanylate-binding 4-like [Chlorella sorokiniana]	-	-	-	-	GO:0000139//Golgi membrane;GO:0005575//cellular_component;GO:0005622//intracellular anatomical structure;GO:0005634//nucleus;GO:0005654//nucleoplasm;GO:0005737//cytoplasm;GO:0005794//Golgi apparatus;GO:0005829//cytosol;GO:0005856//cytoskeleton;GO:0012505//endomembrane system;GO:0015629//actin cytoskeleton;GO:0016020//membrane;GO:0031090//organelle membrane;GO:0031974//membrane-enclosed lumen;GO:0…	GO:0000166//nucleotide binding;GO:0001882//nucleoside binding;GO:0001883//purine nucleoside binding;GO:0003674//molecular_function;GO:0003824//catalytic activity;GO:0003924//GTPase activity;GO:0005488//binding;GO:0005515//protein binding;GO:0005524//ATP binding;GO:0005525//GTP binding;GO:0016462//pyrophosphatase activity;GO:0016787//hydrolase activity;GO:0016817//hydrolase activity, acting on aci…	GO:0002376//immune system process;GO:0006950//response to stress;GO:0006952//defense response;GO:0006955//immune response;GO:0007059//chromosome segregation;GO:0007154//cell communication;GO:0007165//signal transduction;GO:0007166//cell surface receptor signaling pathway;GO:0008104//protein localization;GO:0008150//biological_process;GO:0009987//cellular process;GO:0010033//response to organic su…	--
gene-D9Q98_003225	gene-D9Q98_003225	0	94.96517181396484	207.88746643066406	105.813232421875	PGK3	XP_005851590.1 hypothetical protein CHLNCDRAFT_29609 [Chlorella variabilis]	Metabolism;Metabolism;Metabolism;Metabolism;Metabolism;Metabolism	Global and overview maps;Global and overview maps;Global and overview maps;Global and overview maps;Energy metabolism;Carbohydrate metabolism	ko01100//Metabolic pathways;ko01110//Biosynthesis of secondary metabolites;ko01200//Carbon metabolism;ko01230//Biosynthesis of amino acids;ko00710//Carbon fixation in photosynthetic organisms;ko00010//Glycolysis / Gluconeogenesis	K00927;K00927;K00927;K00927;K00927;K00927	-	GO:0004618//phosphoglycerate kinase activity	GO:0006096//glycolytic process	--
gene-D9Q98_003245	gene-D9Q98_003245	0	106.92124938964844	63.906124114990234	129.09400939941406	SODB	XP_005851580.1 hypothetical protein CHLNCDRAFT_33910 [Chlorella variabilis]	Cellular Processes	Transport and catabolism	ko04146//Peroxisome	K04564	-	GO:0004784//superoxide dismutase activity;GO:0046872//metal ion binding	GO:0006801//superoxide metabolic process	--
gene-D9Q98_003359	gene-D9Q98_003359	0	112.22434997558594	127.42680358886719	116.65364837646484	ABCG40	XP_005851238.1 hypothetical protein CHLNCDRAFT_137957 [Chlorella variabilis]	-	-	-	-	GO:0005575//cellular_component;GO:0005737//cytoplasm;GO:0005887//integral component of plasma membrane;GO:0009898//cytoplasmic side of plasma membrane;GO:0016020//membrane;GO:0016021//integral component of membrane;GO:0043190//ATP-binding cassette (ABC) transporter complex;GO:0055051//ATP-binding cassette (ABC) transporter complex, integrated substrate binding;GO:0055052//ATP-binding cassette (AB…	GO:0000166//nucleotide binding;GO:0003674//molecular_function;GO:0003723//RNA binding;GO:0003724//RNA helicase activity;GO:0003924//GTPase activity;GO:0004385//guanylate kinase activity;GO:0005319//lipid transporter activity;GO:0005524//ATP binding;GO:0005525//GTP binding;GO:0015220//choline transmembrane transporter activity;GO:0015221//lipopolysaccharide transmembrane transporter activity;GO:00…	GO:0000910//cytokinesis;GO:0002949//tRNA threonylcarbamoyladenosine modification;GO:0006400//tRNA modification;GO:0006464//cellular protein modification process;GO:0006576//cellular biogenic amine metabolic process;GO:0006614//SRP-dependent cotranslational protein targeting to membrane;GO:0006810//transport;GO:0006817//phosphate ion transport;GO:0006824//cobalt ion transport;GO:0006869//lipid tra…	--
gene-D9Q98_003395	gene-D9Q98_003395	0	49.3105354309082	0	49.01375961303711	ASP5	XP_005851216.1 hypothetical protein CHLNCDRAFT_137913 [Chlorella variabilis]	Metabolism;Metabolism;Metabolism;Metabolism;Metabolism;Metabolism;Metabolism;Metabolism;Metabolism;Metabolism;Metabolism;Metabolism;Metabolism	Global and overview maps;Global and overview maps;Global and overview maps;Amino acid metabolism;Amino acid metabolism;Amino acid metabolism;Global and overview maps;Amino acid metabolism;Amino acid metabolism;Amino acid metabolism;Amino acid metabolism;Biosynthesis of other secondary metabolites;Biosynthesis of other secondary metabolites	ko01100//Metabolic pathways;ko01110//Biosynthesis of secondary metabolites;ko01230//Biosynthesis of amino acids;ko00270//Cysteine and methionine metabolism;ko00250//Alanine, aspartate and glutamate metabolism;ko00220//Arginine biosynthesis;ko01210//2-Oxocarboxylic acid metabolism;ko00330//Arginine and proline metabolism;ko00360//Phenylalanine metabolism;ko00350//Tyrosine metabolism;ko00400//Pheny…	K00811;K00811;K00811;K00811;K00811;K00811;K00811;K00811;K00811;K00811;K00811;K00811;K00811	GO:0005575//cellular_component;GO:0005622//intracellular anatomical structure;GO:0005737//cytoplasm;GO:0009501//amyloplast;GO:0009507//chloroplast;GO:0009536//plastid;GO:0043226//organelle;GO:0043227//membrane-bounded organelle;GO:0043229//intracellular organelle;GO:0043231//intracellular membrane-bounded organelle	GO:0003674//molecular_function;GO:0003824//catalytic activity;GO:0004069//L-aspartate:2-oxoglutarate aminotransferase activity;GO:0005488//binding;GO:0008483//transaminase activity;GO:0016740//transferase activity;GO:0016769//transferase activity, transferring nitrogenous groups;GO:0019842//vitamin binding;GO:0030170//pyridoxal phosphate binding;GO:0036094//small molecule binding;GO:0043167//ion …	GO:0006082//organic acid metabolic process;GO:0006103//2-oxoglutarate metabolic process;GO:0006520//cellular amino acid metabolic process;GO:0006531//aspartate metabolic process;GO:0006536//glutamate metabolic process;GO:0006807//nitrogen compound metabolic process;GO:0008150//biological_process;GO:0008152//metabolic process;GO:0009058//biosynthetic process;GO:0009064//glutamine family amino acid…	--
gene-D9Q98_003408	gene-D9Q98_003408	0	28.12784767150879	37.08002853393555	20.495426177978516	EHD1	PSC74976.1 EH domain-containing 1-like [Micractinium conductrix]	Cellular Processes	Transport and catabolism	ko04144//Endocytosis	K12483	GO:0005575//cellular_component;GO:0005622//intracellular anatomical structure;GO:0005737//cytoplasm;GO:0005768//endosome;GO:0005769//early endosome;GO:0005886//plasma membrane;GO:0005911//cell-cell junction;GO:0005929//cilium;GO:0009506//plasmodesma;GO:0010008//endosome membrane;GO:0012505//endomembrane system;GO:0016020//membrane;GO:0020016//ciliary pocket;GO:0020018//ciliary pocket membrane;GO:…	GO:0000166//nucleotide binding;GO:0001882//nucleoside binding;GO:0001883//purine nucleoside binding;GO:0003674//molecular_function;GO:0003824//catalytic activity;GO:0003924//GTPase activity;GO:0005488//binding;GO:0005509//calcium ion binding;GO:0005515//protein binding;GO:0005524//ATP binding;GO:0005525//GTP binding;GO:0016462//pyrophosphatase activity;GO:0016787//hydrolase activity;GO:0016817//h…	GO:0000003//reproduction;GO:0001654//eye development;GO:0001745//compound eye morphogenesis;GO:0001751//compound eye photoreceptor cell differentiation;GO:0001754//eye photoreceptor cell differentiation;GO:0002009//morphogenesis of an epithelium;GO:0002165//instar larval or pupal development;GO:0003002//regionalization;GO:0003006//developmental process involved in reproduction;GO:0003407//neural …	--
gene-D9Q98_003417	gene-D9Q98_003417	0	5.1652913093566895	0	11.937475204467773	VTI11	XP_005851206.1 hypothetical protein CHLNCDRAFT_18943 [Chlorella variabilis]	Genetic Information Processing	Folding, sorting and degradation	ko04130//SNARE interactions in vesicular transport	K08493	GO:0005575//cellular_component;GO:0005622//intracellular anatomical structure;GO:0005737//cytoplasm;GO:0005768//endosome;GO:0005770//late endosome;GO:0005783//endoplasmic reticulum;GO:0005789//endoplasmic reticulum membrane;GO:0005794//Golgi apparatus;GO:0005798//Golgi-associated vesicle;GO:0005802//trans-Golgi network;GO:0005829//cytosol;GO:0005886//plasma membrane;GO:0010008//endosome membrane;…	GO:0003674//molecular_function;GO:0005483//soluble NSF attachment protein activity;GO:0005484//SNAP receptor activity;GO:0005488//binding;GO:0005515//protein binding	GO:0006605//protein targeting;GO:0006623//protein targeting to vacuole;GO:0006810//transport;GO:0006886//intracellular protein transport;GO:0006888//endoplasmic reticulum to Golgi vesicle-mediated transport;GO:0006890//retrograde vesicle-mediated transport, Golgi to endoplasmic reticulum;GO:0006892//post-Golgi vesicle-mediated transport;GO:0006896//Golgi to vacuole transport;GO:0006906//vesicle f…	--
gene-D9Q98_003431	gene-D9Q98_003431	0	77.75077056884766	0	47.783206939697266	KCR1	PRW58638.1 very-long-chain 3-oxoacyl- reductase 1-like [Chlorella sorokiniana]	Metabolism;Metabolism;Metabolism;Metabolism;Metabolism	Global and overview maps;Global and overview maps;Global and overview maps;Lipid metabolism;Lipid metabolism	ko01100//Metabolic pathways;ko01110//Biosynthesis of secondary metabolites;ko01212//Fatty acid metabolism;ko01040//Biosynthesis of unsaturated fatty acids;ko00062//Fatty acid elongation	K10251;K10251;K10251;K10251;K10251	GO:0005575//cellular_component;GO:0005576//extracellular region;GO:0005622//intracellular anatomical structure;GO:0005737//cytoplasm;GO:0005783//endoplasmic reticulum;GO:0005789//endoplasmic reticulum membrane;GO:0012505//endomembrane system;GO:0016020//membrane;GO:0016021//integral component of membrane;GO:0031012//extracellular matrix;GO:0031224//intrinsic component of membrane;GO:0031984//orga…	GO:0001968//fibronectin binding;GO:0003674//molecular_function;GO:0003824//catalytic activity;GO:0004303//estradiol 17-beta-dehydrogenase activity;GO:0004316//3-oxoacyl-[acyl-carrier-protein] reductase (NADPH) activity;GO:0004757//sepiapterin reductase activity;GO:0004764//shikimate 3-dehydrogenase (NADP+) activity;GO:0005488//binding;GO:0005515//protein binding;GO:0005518//collagen binding;GO:00…	GO:0000003//reproduction;GO:0000038//very long-chain fatty acid metabolic process;GO:0000272//polysaccharide catabolic process;GO:0003006//developmental process involved in reproduction;GO:0006082//organic acid metabolic process;GO:0006629//lipid metabolic process;GO:0006631//fatty acid metabolic process;GO:0006633//fatty acid biosynthetic process;GO:0006694//steroid biosynthetic process;GO:00067…	--
gene-D9Q98_003493	gene-D9Q98_003493	0	67.69034576416016	31.214881896972656	71.22099304199219	GC1	XP_005851456.1 hypothetical protein CHLNCDRAFT_10342, partial [Chlorella variabilis]	-	-	-	-	GO:0005575//cellular_component;GO:0005622//intracellular anatomical structure;GO:0005737//cytoplasm;GO:0009507//chloroplast;GO:0009526//plastid envelope;GO:0009528//plastid inner membrane;GO:0009536//plastid;GO:0009706//chloroplast inner membrane;GO:0009941//chloroplast envelope;GO:0016020//membrane;GO:0019866//organelle inner membrane;GO:0031090//organelle membrane;GO:0031967//organelle envelope…	GO:0003674//molecular_function;GO:0003824//catalytic activity;GO:0003978//UDP-glucose 4-epimerase activity;GO:0005488//binding;GO:0005515//protein binding;GO:0008712//ADP-glyceromanno-heptose 6-epimerase activity;GO:0008831//dTDP-4-dehydrorhamnose reductase activity;GO:0016491//oxidoreductase activity;GO:0016655//oxidoreductase activity, acting on NAD(P)H, quinone or similar compound as acceptor;…	GO:0005975//carbohydrate metabolic process;GO:0006012//galactose metabolic process;GO:0006996//organelle organization;GO:0008150//biological_process;GO:0008152//metabolic process;GO:0009243//O antigen biosynthetic process;GO:0009244//lipopolysaccharide core region biosynthetic process;GO:0009657//plastid organization;GO:0009658//chloroplast organization;GO:0009987//cellular process;GO:0010020//ch…	--
gene-D9Q98_003494	gene-D9Q98_003494	0	96.03189086914062	37.66059494018555	75.10089874267578	PHB4	XP_005851170.1 hypothetical protein CHLNCDRAFT_59556 [Chlorella variabilis]	-	-	-	-	GO:0005575//cellular_component;GO:0005622//intracellular anatomical structure;GO:0005634//nucleus;GO:0005654//nucleoplasm;GO:0005737//cytoplasm;GO:0005739//mitochondrion;GO:0005740//mitochondrial envelope;GO:0005741//mitochondrial outer membrane;GO:0005743//mitochondrial inner membrane;GO:0005768//endosome;GO:0005769//early endosome;GO:0005886//plasma membrane;GO:0005887//integral component of pl…	GO:0000981//DNA-binding transcription factor activity, RNA polymerase II-specific;GO:0001067//transcription regulatory region nucleic acid binding;GO:0001664//G protein-coupled receptor binding;GO:0001846//opsonin binding;GO:0001848//complement binding;GO:0001850//complement component C3a binding;GO:0001851//complement component C3b binding;GO:0003674//molecular_function;GO:0003676//nucleic acid …	GO:0000001//mitochondrion inheritance;GO:0000003//reproduction;GO:0000122//negative regulation of transcription by RNA polymerase II;GO:0001541//ovarian follicle development;GO:0001552//ovarian follicle atresia;GO:0001558//regulation of cell growth;GO:0001666//response to hypoxia;GO:0001932//regulation of protein phosphorylation;GO:0001933//negative regulation of protein phosphorylation;GO:000193…	--
gene-D9Q98_003497	gene-D9Q98_003497	0	47.793968200683594	0	28.89706039428711	AATP2	PSC67361.1 Plastidic ATP ADP-transporter [Micractinium conductrix]	-	-	-	-	GO:0016021//integral component of membrane	GO:0005471//ATP:ADP antiporter activity	GO:0006862//nucleotide transport	--
gene-D9Q98_003524	gene-D9Q98_003524	0	208.45013427734375	79.81452941894531	50.641822814941406	GPD2	XP_005851158.1 hypothetical protein CHLNCDRAFT_19087 [Chlorella variabilis]	Genetic Information Processing	Translation	ko00970//Aminoacyl-tRNA biosynthesis	K01869	GO:0005575//cellular_component;GO:0005622//intracellular anatomical structure;GO:0005737//cytoplasm	GO:0000166//nucleotide binding;GO:0003674//molecular_function;GO:0003824//catalytic activity;GO:0004365//glyceraldehyde-3-phosphate dehydrogenase (NAD+) (phosphorylating) activity;GO:0005488//binding;GO:0008839//4-hydroxy-tetrahydrodipicolinate reductase;GO:0016491//oxidoreductase activity;GO:0016620//oxidoreductase activity, acting on the aldehyde or oxo group of donors, NAD or NADP as acceptor;…	GO:0005975//carbohydrate metabolic process;GO:0005996//monosaccharide metabolic process;GO:0006006//glucose metabolic process;GO:0006082//organic acid metabolic process;GO:0006090//pyruvate metabolic process;GO:0006091//generation of precursor metabolites and energy;GO:0006094//gluconeogenesis;GO:0006096//glycolytic process;GO:0006139//nucleobase-containing compound metabolic process;GO:0006163//…	--
gene-D9Q98_003531	gene-D9Q98_003531	0	190.52711486816406	187.7209014892578	185.8302459716797	CHLP	XP_005851440.1 hypothetical protein CHLNCDRAFT_29491, partial [Chlorella variabilis]	Metabolism;Metabolism;Metabolism;Metabolism	Global and overview maps;Global and overview maps;Metabolism of cofactors and vitamins;Metabolism of terpenoids and polyketides	ko01100//Metabolic pathways;ko01110//Biosynthesis of secondary metabolites;ko00860//Porphyrin metabolism;ko00900//Terpenoid backbone biosynthesis	K10960;K10960;K10960;K10960	GO:0005575//cellular_component;GO:0005622//intracellular anatomical structure;GO:0005737//cytoplasm;GO:0009342//glutamate synthase complex (NADPH);GO:0009507//chloroplast;GO:0009526//plastid envelope;GO:0009534//chloroplast thylakoid;GO:0009535//chloroplast thylakoid membrane;GO:0009536//plastid;GO:0009579//thylakoid;GO:0009941//chloroplast envelope;GO:0016020//membrane;GO:0031090//organelle memb…	GO:0000166//nucleotide binding;GO:0003674//molecular_function;GO:0003824//catalytic activity;GO:0004148//dihydrolipoyl dehydrogenase activity;GO:0004355//glutamate synthase (NADPH) activity;GO:0005488//binding;GO:0016491//oxidoreductase activity;GO:0016627//oxidoreductase activity, acting on the CH-CH group of donors;GO:0016628//oxidoreductase activity, acting on the CH-CH group of donors, NAD or…	GO:0006096//glycolytic process;GO:0006537//glutamate biosynthetic process;GO:0006629//lipid metabolic process;GO:0006644//phospholipid metabolic process;GO:0006720//isoprenoid metabolic process;GO:0006721//terpenoid metabolic process;GO:0006725//cellular aromatic compound metabolic process;GO:0006744//ubiquinone biosynthetic process;GO:0006766//vitamin metabolic process;GO:0006775//fat-soluble vi…	--
gene-D9Q98_003543	gene-D9Q98_003543	0	280.591552734375	306.82293701171875	250.47972106933594	TUBA	XP_005851144.1 alpha-tubulin [Chlorella variabilis]	Cellular Processes	Transport and catabolism	ko04145//Phagosome	K07374	-	GO:0003924//GTPase activity	GO:0000910//cytokinesis	--
gene-D9Q98_003551	gene-D9Q98_003551	0	31.779006958007812	0	18.971233367919922	ERF1-3	PRW58267.1 Eukaryotic peptide chain release factor subunit 1-3 [Chlorella sorokiniana]	Genetic Information Processing	Translation	ko03015//mRNA surveillance pathway	K03265	GO:0005575//cellular_component;GO:0005622//intracellular anatomical structure;GO:0005737//cytoplasm;GO:0005829//cytosol;GO:0010494//cytoplasmic stress granule;GO:0018444//translation release factor complex;GO:0032991//protein-containing complex;GO:0035770//ribonucleoprotein granule;GO:0036464//cytoplasmic ribonucleoprotein granule;GO:0043226//organelle;GO:0043228//non-membrane-bounded organelle;G…	GO:0003674//molecular_function;GO:0003676//nucleic acid binding;GO:0003723//RNA binding;GO:0003729//mRNA binding;GO:0003747//translation release factor activity;GO:0005488//binding;GO:0005515//protein binding;GO:0008022//protein C-terminus binding;GO:0008079//translation termination factor activity;GO:0008135//translation factor activity, RNA binding;GO:0016149//translation release factor activit…	GO:0000184//nuclear-transcribed mRNA catabolic process, nonsense-mediated decay;GO:0000956//nuclear-transcribed mRNA catabolic process;GO:0002181//cytoplasmic translation;GO:0002184//cytoplasmic translational termination;GO:0006139//nucleobase-containing compound metabolic process;GO:0006351//transcription, DNA-templated;GO:0006353//DNA-templated transcription, termination;GO:0006401//RNA catabol…	--
gene-D9Q98_003575	gene-D9Q98_003575	0	37.58156967163086	30.233705520629883	28.88121795654297	At4g10320	PRW58449.1 isoleucine--tRNA cytoplasmic isoform B [Chlorella sorokiniana]	Genetic Information Processing	Translation	ko00970//Aminoacyl-tRNA biosynthesis	K01870	GO:0005575//cellular_component;GO:0005622//intracellular anatomical structure;GO:0005737//cytoplasm;GO:0005829//cytosol;GO:0017101//aminoacyl-tRNA synthetase multienzyme complex;GO:0032991//protein-containing complex	GO:0000049//tRNA binding;GO:0000166//nucleotide binding;GO:0002161//aminoacyl-tRNA editing activity;GO:0003674//molecular_function;GO:0003676//nucleic acid binding;GO:0003723//RNA binding;GO:0003824//catalytic activity;GO:0004812//aminoacyl-tRNA ligase activity;GO:0004817//cysteine-tRNA ligase activity;GO:0004822//isoleucine-tRNA ligase activity;GO:0004823//leucine-tRNA ligase activity;GO:0004825…	GO:0006082//organic acid metabolic process;GO:0006139//nucleobase-containing compound metabolic process;GO:0006399//tRNA metabolic process;GO:0006412//translation;GO:0006418//tRNA aminoacylation for protein translation;GO:0006423//cysteinyl-tRNA aminoacylation;GO:0006428//isoleucyl-tRNA aminoacylation;GO:0006429//leucyl-tRNA aminoacylation;GO:0006431//methionyl-tRNA aminoacylation;GO:0006438//val…	--
gene-D9Q98_003593	gene-D9Q98_003593	0	28.28717041015625	176.95907592773438	25.25312614440918	Idh2	PRW58540.1 isocitrate NADP-dependent isoform A [Chlorella sorokiniana]	Metabolism;Metabolism;Metabolism;Metabolism;Metabolism;Cellular Processes;Metabolism;Metabolism	Global and overview maps;Global and overview maps;Global and overview maps;Global and overview maps;Carbohydrate metabolism;Transport and catabolism;Global and overview maps;Metabolism of other amino acids	ko01100//Metabolic pathways;ko01110//Biosynthesis of secondary metabolites;ko01200//Carbon metabolism;ko01230//Biosynthesis of amino acids;ko00020//Citrate cycle (TCA cycle);ko04146//Peroxisome;ko01210//2-Oxocarboxylic acid metabolism;ko00480//Glutathione metabolism	K00031;K00031;K00031;K00031;K00031;K00031;K00031;K00031	GO:0005575//cellular_component;GO:0005622//intracellular anatomical structure;GO:0005737//cytoplasm;GO:0005739//mitochondrion;GO:0005962//mitochondrial isocitrate dehydrogenase complex (NAD+);GO:0043226//organelle;GO:0043227//membrane-bounded organelle;GO:0043229//intracellular organelle;GO:0043231//intracellular membrane-bounded organelle;GO:0045243//cytosolic isocitrate dehydrogenase complex (N…	GO:0000166//nucleotide binding;GO:0000287//magnesium ion binding;GO:0003674//molecular_function;GO:0003824//catalytic activity;GO:0003862//3-isopropylmalate dehydrogenase activity;GO:0004448//isocitrate dehydrogenase activity;GO:0004449//isocitrate dehydrogenase (NAD+) activity;GO:0004450//isocitrate dehydrogenase (NADP+) activity;GO:0005488//binding;GO:0016491//oxidoreductase activity;GO:0016614…	GO:0005975//carbohydrate metabolic process;GO:0006081//cellular aldehyde metabolic process;GO:0006082//organic acid metabolic process;GO:0006091//generation of precursor metabolites and energy;GO:0006097//glyoxylate cycle;GO:0006099//tricarboxylic acid cycle;GO:0006101//citrate metabolic process;GO:0006102//isocitrate metabolic process;GO:0006139//nucleobase-containing compound metabolic process;…	--
gene-D9Q98_003614	gene-D9Q98_003614	0	224.0443572998047	93.8326187133789	248.10191345214844	RER1	XP_005851410.1 hypothetical protein CHLNCDRAFT_137672 [Chlorella variabilis]	-	-	-	-	-	-	-	--
gene-D9Q98_003661	gene-D9Q98_003661	0	254.75247192382812	148.3786163330078	166.0311737060547	PGK	PSC75819.1 phosphoglycerate kinase isoform A [Micractinium conductrix]	Metabolism;Metabolism;Metabolism;Metabolism;Metabolism;Metabolism	Global and overview maps;Global and overview maps;Global and overview maps;Global and overview maps;Energy metabolism;Carbohydrate metabolism	ko01100//Metabolic pathways;ko01110//Biosynthesis of secondary metabolites;ko01200//Carbon metabolism;ko01230//Biosynthesis of amino acids;ko00710//Carbon fixation in photosynthetic organisms;ko00010//Glycolysis / Gluconeogenesis	K00927;K00927;K00927;K00927;K00927;K00927	GO:0005575//cellular_component;GO:0005622//intracellular anatomical structure;GO:0005737//cytoplasm;GO:0009507//chloroplast;GO:0009536//plastid;GO:0043226//organelle;GO:0043227//membrane-bounded organelle;GO:0043229//intracellular organelle;GO:0043231//intracellular membrane-bounded organelle	GO:0000166//nucleotide binding;GO:0003674//molecular_function;GO:0003824//catalytic activity;GO:0004618//phosphoglycerate kinase activity;GO:0005488//binding;GO:0005524//ATP binding;GO:0016301//kinase activity;GO:0016740//transferase activity;GO:0016772//transferase activity, transferring phosphorus-containing groups;GO:0016774//phosphotransferase activity, carboxyl group as acceptor;GO:0017076//…	GO:0005975//carbohydrate metabolic process;GO:0006082//organic acid metabolic process;GO:0006090//pyruvate metabolic process;GO:0006091//generation of precursor metabolites and energy;GO:0006096//glycolytic process;GO:0006139//nucleobase-containing compound metabolic process;GO:0006163//purine nucleotide metabolic process;GO:0006164//purine nucleotide biosynthetic process;GO:0006165//nucleoside d…	--
gene-D9Q98_003713	gene-D9Q98_003713	0	89.0569076538086	103.49238586425781	59.330352783203125	BIP4	PSC75643.1 luminal-binding 5 [Micractinium conductrix]	Genetic Information Processing;Genetic Information Processing	Folding, sorting and degradation;Folding, sorting and degradation	ko04141//Protein processing in endoplasmic reticulum;ko03060//Protein export	K09490;K09490	GO:0005575//cellular_component;GO:0005737//cytoplasm;GO:0005840//ribosome	GO:0000287//magnesium ion binding;GO:0003735//structural constituent of ribosome;GO:0004309//exopolyphosphatase activity;GO:0004830//tryptophan-tRNA ligase activity;GO:0004856//xylulokinase activity;GO:0005515//protein binding;GO:0005524//ATP binding;GO:0016773//phosphotransferase activity, alcohol group as acceptor;GO:0016787//hydrolase activity;GO:0016887//ATP hydrolysis activity;GO:0043751//po…	GO:0005975//carbohydrate metabolic process;GO:0005997//xylulose metabolic process;GO:0006412//translation;GO:0006436//tryptophanyl-tRNA aminoacylation;GO:0006457//protein folding;GO:0006797//polyphosphate metabolic process;GO:0006798//polyphosphate catabolic process;GO:0006950//response to stress;GO:0008360//regulation of cell shape;GO:0042732//D-xylose metabolic process;GO:0043093//FtsZ-dependen…	--
gene-D9Q98_003728	gene-D9Q98_003728	0	27.289499282836914	0	24.45318031311035	NDPK2	PSC68585.1 nucleoside diphosphate kinase chloroplastic [Micractinium conductrix]	Metabolism;Metabolism;Metabolism;Environmental Information Processing;Metabolism	Global and overview maps;Global and overview maps;Nucleotide metabolism;Signal transduction;Nucleotide metabolism	ko01100//Metabolic pathways;ko01110//Biosynthesis of secondary metabolites;ko00230//Purine metabolism;ko04016//MAPK signaling pathway - plant;ko00240//Pyrimidine metabolism	K00940;K00940;K00940;K00940;K00940	GO:0005575//cellular_component;GO:0005622//intracellular anatomical structure;GO:0005634//nucleus;GO:0005737//cytoplasm;GO:0009507//chloroplast;GO:0009526//plastid envelope;GO:0009532//plastid stroma;GO:0009536//plastid;GO:0009570//chloroplast stroma;GO:0009579//thylakoid;GO:0009941//chloroplast envelope;GO:0031967//organelle envelope;GO:0031975//envelope;GO:0043226//organelle;GO:0043227//membran…	GO:0000166//nucleotide binding;GO:0003674//molecular_function;GO:0003824//catalytic activity;GO:0004550//nucleoside diphosphate kinase activity;GO:0005488//binding;GO:0005524//ATP binding;GO:0016301//kinase activity;GO:0016740//transferase activity;GO:0016772//transferase activity, transferring phosphorus-containing groups;GO:0016776//phosphotransferase activity, phosphate group as acceptor;GO:00…	GO:0000302//response to reactive oxygen species;GO:0006139//nucleobase-containing compound metabolic process;GO:0006163//purine nucleotide metabolic process;GO:0006164//purine nucleotide biosynthetic process;GO:0006165//nucleoside diphosphate phosphorylation;GO:0006183//GTP biosynthetic process;GO:0006213//pyrimidine nucleoside metabolic process;GO:0006220//pyrimidine nucleotide metabolic process…	--
gene-D9Q98_003754	gene-D9Q98_003754;gene-D9Q98_003760;gene-D9Q98_007012;gene-D9Q98_007395;gene-D9Q98_007413;gene-D9Q98_009909;gene-D9Q98_009925;gene-D9Q98_009939;gene-D9Q98_009949;gene-D9Q98_009952;gene-D9Q98_009965;gene-D9Q98_009983	0	9826.369140625	5196.5634765625	9451.0908203125	At1g07660	PSC71017.1 Histone H4 [Micractinium conductrix]	-	-	-	-	GO:0071821//FANCM-MHF complex	GO:0003677//DNA binding	GO:0006352//DNA-templated transcription, initiation	--
gene-D9Q98_003760	gene-D9Q98_003754;gene-D9Q98_003760;gene-D9Q98_007012;gene-D9Q98_007395;gene-D9Q98_007413;gene-D9Q98_009909;gene-D9Q98_009925;gene-D9Q98_009939;gene-D9Q98_009949;gene-D9Q98_009952;gene-D9Q98_009965;gene-D9Q98_009983	0	9826.369140625	5196.5634765625	9451.0908203125	At1g07660	PSC71017.1 Histone H4 [Micractinium conductrix]	-	-	-	-	GO:0071821//FANCM-MHF complex	GO:0003677//DNA binding	GO:0006352//DNA-templated transcription, initiation	--
gene-D9Q98_007012	gene-D9Q98_003754;gene-D9Q98_003760;gene-D9Q98_007012;gene-D9Q98_007395;gene-D9Q98_007413;gene-D9Q98_009909;gene-D9Q98_009925;gene-D9Q98_009939;gene-D9Q98_009949;gene-D9Q98_009952;gene-D9Q98_009965;gene-D9Q98_009983	0	9826.369140625	5196.5634765625	9451.0908203125	At1g07660	PSC71017.1 Histone H4 [Micractinium conductrix]	-	-	-	-	GO:0071821//FANCM-MHF complex	GO:0003677//DNA binding	GO:0006352//DNA-templated transcription, initiation	--
gene-D9Q98_007395	gene-D9Q98_003754;gene-D9Q98_003760;gene-D9Q98_007012;gene-D9Q98_007395;gene-D9Q98_007413;gene-D9Q98_009909;gene-D9Q98_009925;gene-D9Q98_009939;gene-D9Q98_009949;gene-D9Q98_009952;gene-D9Q98_009965;gene-D9Q98_009983	0	9826.369140625	5196.5634765625	9451.0908203125	At1g07660	PSC71017.1 Histone H4 [Micractinium conductrix]	-	-	-	-	GO:0071821//FANCM-MHF complex	GO:0003677//DNA binding	GO:0006352//DNA-templated transcription, initiation	--
gene-D9Q98_007413	gene-D9Q98_003754;gene-D9Q98_003760;gene-D9Q98_007012;gene-D9Q98_007395;gene-D9Q98_007413;gene-D9Q98_009909;gene-D9Q98_009925;gene-D9Q98_009939;gene-D9Q98_009949;gene-D9Q98_009952;gene-D9Q98_009965;gene-D9Q98_009983	0	9826.369140625	5196.5634765625	9451.0908203125	At1g07660	PSC71017.1 Histone H4 [Micractinium conductrix]	-	-	-	-	GO:0071821//FANCM-MHF complex	GO:0003677//DNA binding	GO:0006352//DNA-templated transcription, initiation	--
gene-D9Q98_009909	gene-D9Q98_003754;gene-D9Q98_003760;gene-D9Q98_007012;gene-D9Q98_007395;gene-D9Q98_007413;gene-D9Q98_009909;gene-D9Q98_009925;gene-D9Q98_009939;gene-D9Q98_009949;gene-D9Q98_009952;gene-D9Q98_009965;gene-D9Q98_009983	0	9826.369140625	5196.5634765625	9451.0908203125	At1g07660	PSC71017.1 Histone H4 [Micractinium conductrix]	-	-	-	-	GO:0071821//FANCM-MHF complex	GO:0003677//DNA binding	GO:0006352//DNA-templated transcription, initiation	--
gene-D9Q98_009925	gene-D9Q98_003754;gene-D9Q98_003760;gene-D9Q98_007012;gene-D9Q98_007395;gene-D9Q98_007413;gene-D9Q98_009909;gene-D9Q98_009925;gene-D9Q98_009939;gene-D9Q98_009949;gene-D9Q98_009952;gene-D9Q98_009965;gene-D9Q98_009983	0	9826.369140625	5196.5634765625	9451.0908203125	At1g07660	PSC71017.1 Histone H4 [Micractinium conductrix]	-	-	-	-	GO:0071821//FANCM-MHF complex	GO:0003677//DNA binding	GO:0006352//DNA-templated transcription, initiation	--
gene-D9Q98_009939	gene-D9Q98_003754;gene-D9Q98_003760;gene-D9Q98_007012;gene-D9Q98_007395;gene-D9Q98_007413;gene-D9Q98_009909;gene-D9Q98_009925;gene-D9Q98_009939;gene-D9Q98_009949;gene-D9Q98_009952;gene-D9Q98_009965;gene-D9Q98_009983	0	9826.369140625	5196.5634765625	9451.0908203125	At1g07660	PSC71017.1 Histone H4 [Micractinium conductrix]	-	-	-	-	GO:0071821//FANCM-MHF complex	GO:0003677//DNA binding	GO:0006352//DNA-templated transcription, initiation	--
gene-D9Q98_009949	gene-D9Q98_003754;gene-D9Q98_003760;gene-D9Q98_007012;gene-D9Q98_007395;gene-D9Q98_007413;gene-D9Q98_009909;gene-D9Q98_009925;gene-D9Q98_009939;gene-D9Q98_009949;gene-D9Q98_009952;gene-D9Q98_009965;gene-D9Q98_009983	0	9826.369140625	5196.5634765625	9451.0908203125	At1g07660	PSC71017.1 Histone H4 [Micractinium conductrix]	-	-	-	-	GO:0071821//FANCM-MHF complex	GO:0003677//DNA binding	GO:0006352//DNA-templated transcription, initiation	--
gene-D9Q98_009952	gene-D9Q98_003754;gene-D9Q98_003760;gene-D9Q98_007012;gene-D9Q98_007395;gene-D9Q98_007413;gene-D9Q98_009909;gene-D9Q98_009925;gene-D9Q98_009939;gene-D9Q98_009949;gene-D9Q98_009952;gene-D9Q98_009965;gene-D9Q98_009983	0	9826.369140625	5196.5634765625	9451.0908203125	At1g07660	PSC71017.1 Histone H4 [Micractinium conductrix]	-	-	-	-	GO:0071821//FANCM-MHF complex	GO:0003677//DNA binding	GO:0006352//DNA-templated transcription, initiation	--
gene-D9Q98_009965	gene-D9Q98_003754;gene-D9Q98_003760;gene-D9Q98_007012;gene-D9Q98_007395;gene-D9Q98_007413;gene-D9Q98_009909;gene-D9Q98_009925;gene-D9Q98_009939;gene-D9Q98_009949;gene-D9Q98_009952;gene-D9Q98_009965;gene-D9Q98_009983	0	9826.369140625	5196.5634765625	9451.0908203125	At1g07660	PSC71017.1 Histone H4 [Micractinium conductrix]	-	-	-	-	GO:0071821//FANCM-MHF complex	GO:0003677//DNA binding	GO:0006352//DNA-templated transcription, initiation	--
gene-D9Q98_009983	gene-D9Q98_003754;gene-D9Q98_003760;gene-D9Q98_007012;gene-D9Q98_007395;gene-D9Q98_007413;gene-D9Q98_009909;gene-D9Q98_009925;gene-D9Q98_009939;gene-D9Q98_009949;gene-D9Q98_009952;gene-D9Q98_009965;gene-D9Q98_009983	0	9826.369140625	5196.5634765625	9451.0908203125	At1g07660	PSC71017.1 Histone H4 [Micractinium conductrix]	-	-	-	-	GO:0071821//FANCM-MHF complex	GO:0003677//DNA binding	GO:0006352//DNA-templated transcription, initiation	--
gene-D9Q98_003766	gene-D9Q98_003766	0	73.24991607666016	0	65.79269409179688	At1g62020	PSC68617.1 coatomer subunit alpha-1 [Micractinium conductrix]	-	-	-	-	GO:0030117//membrane coat;GO:0030126//COPI vesicle coat	GO:0005198//structural molecule activity;GO:0005515//protein binding	GO:0006464//cellular protein modification process;GO:0006886//intracellular protein transport;GO:0016192//vesicle-mediated transport	--
gene-D9Q98_003772	gene-D9Q98_003772	0	275.1940002441406	141.2659149169922	272.8692321777344	KEA2	XP_005844251.1 hypothetical protein CHLNCDRAFT_58989 [Chlorella variabilis]	-	-	-	-	GO:0005849//mRNA cleavage factor complex;GO:0016021//integral component of membrane	GO:0003729//mRNA binding;GO:0005451//monovalent cation:proton antiporter activity;GO:0005524//ATP binding;GO:0015299//solute:proton antiporter activity;GO:0030983//mismatched DNA binding	GO:0006298//mismatch repair;GO:0006378//mRNA polyadenylation;GO:0006812//cation transport;GO:0006813//potassium ion transport;GO:0007059//chromosome segregation;GO:0030261//chromosome condensation;GO:0055085//transmembrane transport	--
gene-D9Q98_003817	gene-D9Q98_003817	0	55.59003829956055	25.38780975341797	46.582088470458984	RPS13	PSC73309.1 cysteine ase isoform A [Micractinium conductrix]	Genetic Information Processing	Translation	ko03010//Ribosome	K02952	GO:0000313//organellar ribosome;GO:0000314//organellar small ribosomal subunit;GO:0005575//cellular_component;GO:0005622//intracellular anatomical structure;GO:0005737//cytoplasm;GO:0005739//mitochondrion;GO:0005759//mitochondrial matrix;GO:0005761//mitochondrial ribosome;GO:0005763//mitochondrial small ribosomal subunit;GO:0005840//ribosome;GO:0009507//chloroplast;GO:0009526//plastid envelope;GO…	GO:0003674//molecular_function;GO:0003676//nucleic acid binding;GO:0003723//RNA binding;GO:0003735//structural constituent of ribosome;GO:0005198//structural molecule activity;GO:0005488//binding;GO:0019843//rRNA binding;GO:0097159//organic cyclic compound binding;GO:1901363//heterocyclic compound binding	GO:0006412//translation;GO:0006518//peptide metabolic process;GO:0006807//nitrogen compound metabolic process;GO:0008150//biological_process;GO:0008152//metabolic process;GO:0009058//biosynthetic process;GO:0009059//macromolecule biosynthetic process;GO:0009987//cellular process;GO:0010467//gene expression;GO:0019538//protein metabolic process;GO:0022613//ribonucleoprotein complex biogenesis;GO:0…	--
gene-D9Q98_003827	gene-D9Q98_003827	0	44.3751106262207	23.770771026611328	41.95677185058594	Os11g0104900	PSC73488.1 clathrin heavy chain [Micractinium conductrix]	Cellular Processes	Transport and catabolism	ko04144//Endocytosis	K04646	GO:0000323//lytic vacuole;GO:0005575//cellular_component;GO:0005622//intracellular anatomical structure;GO:0005694//chromosome;GO:0005737//cytoplasm;GO:0005739//mitochondrion;GO:0005764//lysosome;GO:0005768//endosome;GO:0005773//vacuole;GO:0005794//Golgi apparatus;GO:0005798//Golgi-associated vesicle;GO:0005802//trans-Golgi network;GO:0005819//spindle;GO:0005829//cytosol;GO:0005856//cytoskeleton;…	GO:0002020//protease binding;GO:0003674//molecular_function;GO:0003676//nucleic acid binding;GO:0003723//RNA binding;GO:0003725//double-stranded RNA binding;GO:0005102//signaling receptor binding;GO:0005198//structural molecule activity;GO:0005488//binding;GO:0005515//protein binding;GO:0008022//protein C-terminus binding;GO:0008092//cytoskeletal protein binding;GO:0019899//enzyme binding;GO:0019…	GO:0000003//reproduction;GO:0000041//transition metal ion transport;GO:0000226//microtubule cytoskeleton organization;GO:0000278//mitotic cell cycle;GO:0000280//nuclear division;GO:0000281//mitotic cytokinesis;GO:0000578//embryonic axis specification;GO:0000910//cytokinesis;GO:0000912//assembly of actomyosin apparatus involved in cytokinesis;GO:0000915//actomyosin contractile ring assembly;GO:000…	--
gene-D9Q98_003853	gene-D9Q98_003853	0	65.05740356445312	33.99291229248047	56.788726806640625	ALPHA-ADR	XP_005844188.1 hypothetical protein CHLNCDRAFT_32691 [Chlorella variabilis]	Cellular Processes	Transport and catabolism	ko04144//Endocytosis	K11824	GO:0005575//cellular_component;GO:0005622//intracellular anatomical structure;GO:0005737//cytoplasm;GO:0005886//plasma membrane;GO:0005905//clathrin-coated pit;GO:0005938//cell cortex;GO:0012505//endomembrane system;GO:0012506//vesicle membrane;GO:0016020//membrane;GO:0030117//membrane coat;GO:0030118//clathrin coat;GO:0030119//AP-type membrane coat adaptor complex;GO:0030120//vesicle coat;GO:003…	GO:0003674//molecular_function;GO:0005215//transporter activity;GO:0005488//binding;GO:0005515//protein binding;GO:0008022//protein C-terminus binding;GO:0008289//lipid binding;GO:0030276//clathrin binding;GO:0030674//protein-macromolecule adaptor activity;GO:0032794//GTPase activating protein binding;GO:0035615//clathrin adaptor activity;GO:0038024//cargo receptor activity;GO:0060090//molecular …	GO:0000003//reproduction;GO:0000278//mitotic cell cycle;GO:0000281//mitotic cytokinesis;GO:0000910//cytokinesis;GO:0002064//epithelial cell development;GO:0002065//columnar/cuboidal epithelial cell differentiation;GO:0002066//columnar/cuboidal epithelial cell development;GO:0003006//developmental process involved in reproduction;GO:0006810//transport;GO:0006886//intracellular protein transport;GO…	--
gene-D9Q98_003866	gene-D9Q98_003866	0	46.95989227294922	35.425498962402344	58.91984939575195	CKL12	XP_005844274.1 hypothetical protein CHLNCDRAFT_32696 [Chlorella variabilis]	-	-	-	-	-	GO:0004672//protein kinase activity;GO:0005524//ATP binding	GO:0006468//protein phosphorylation	--
gene-D9Q98_003884	gene-D9Q98_003884	0	110.2975082397461	70.85748291015625	99.08946228027344	TGD2	XP_005844284.1 hypothetical protein CHLNCDRAFT_37045 [Chlorella variabilis]	-	-	-	-	GO:0005575//cellular_component;GO:0005622//intracellular anatomical structure;GO:0005737//cytoplasm;GO:0009507//chloroplast;GO:0009526//plastid envelope;GO:0009528//plastid inner membrane;GO:0009536//plastid;GO:0009706//chloroplast inner membrane;GO:0009941//chloroplast envelope;GO:0016020//membrane;GO:0016021//integral component of membrane;GO:0019866//organelle inner membrane;GO:0031090//organe…	GO:0000155//phosphorelay sensor kinase activity;GO:0003674//molecular_function;GO:0004673//protein histidine kinase activity;GO:0005215//transporter activity;GO:0005319//lipid transporter activity;GO:0005488//binding;GO:0005543//phospholipid binding;GO:0008289//lipid binding;GO:0043167//ion binding;GO:0043168//anion binding	GO:0000160//phosphorelay signal transduction system;GO:0006810//transport;GO:0006869//lipid transport;GO:0006935//chemotaxis;GO:0008150//biological_process;GO:0008608//attachment of spindle microtubules to kinetochore;GO:0010876//lipid localization;GO:0032365//intracellular lipid transport;GO:0033036//macromolecule localization;GO:0046907//intracellular transport;GO:0051179//localization;GO:00512…	--
gene-D9Q98_003911	gene-D9Q98_003911	0	130.72438049316406	134.45521545410156	90.60342407226562	STY8	XP_005844195.1 hypothetical protein CHLNCDRAFT_59772 [Chlorella variabilis]	-	-	-	-	GO:0005575//cellular_component;GO:0005622//intracellular anatomical structure;GO:0005737//cytoplasm	GO:0000166//nucleotide binding;GO:0003674//molecular_function;GO:0003824//catalytic activity;GO:0004672//protein kinase activity;GO:0004712//protein serine/threonine/tyrosine kinase activity;GO:0004713//protein tyrosine kinase activity;GO:0004715//non-membrane spanning protein tyrosine kinase activity;GO:0005488//binding;GO:0005515//protein binding;GO:0005524//ATP binding;GO:0016301//kinase activ…	GO:0006464//cellular protein modification process;GO:0006468//protein phosphorylation;GO:0006793//phosphorus metabolic process;GO:0006796//phosphate-containing compound metabolic process;GO:0006807//nitrogen compound metabolic process;GO:0007154//cell communication;GO:0007165//signal transduction;GO:0008150//biological_process;GO:0008152//metabolic process;GO:0009653//anatomical structure morphog…	--
gene-D9Q98_003923	gene-D9Q98_003923	0	341.1757507324219	200.619384765625	343.1561279296875	AATP1	XP_005844203.1 hypothetical protein CHLNCDRAFT_56336 [Chlorella variabilis]	-	-	-	-	GO:0005575//cellular_component;GO:0005622//intracellular anatomical structure;GO:0005737//cytoplasm;GO:0009507//chloroplast;GO:0009526//plastid envelope;GO:0009536//plastid;GO:0009941//chloroplast envelope;GO:0016020//membrane;GO:0016021//integral component of membrane;GO:0031090//organelle membrane;GO:0031224//intrinsic component of membrane;GO:0031967//organelle envelope;GO:0031969//chloroplast…	GO:0000166//nucleotide binding;GO:0000295//adenine nucleotide transmembrane transporter activity;GO:0003674//molecular_function;GO:0005215//transporter activity;GO:0005346//purine ribonucleotide transmembrane transporter activity;GO:0005347//ATP transmembrane transporter activity;GO:0005471//ATP:ADP antiporter activity;GO:0005488//binding;GO:0005524//ATP binding;GO:0008509//anion transmembrane tr…	GO:0006810//transport;GO:0006811//ion transport;GO:0006820//anion transport;GO:0006855//xenobiotic transmembrane transport;GO:0006862//nucleotide transport;GO:0008150//biological_process;GO:0015711//organic anion transport;GO:0015748//organophosphate ester transport;GO:0015865//purine nucleotide transport;GO:0015866//ADP transport;GO:0015867//ATP transport;GO:0015868//purine ribonucleotide transp…	--
gene-D9Q98_003933	gene-D9Q98_003933	0	169.42208862304688	261.9087219238281	166.617431640625	LHCA4	XP_005844196.1 hypothetical protein CHLNCDRAFT_32710 [Chlorella variabilis]	Metabolism;Metabolism	Global and overview maps;Energy metabolism	ko01100//Metabolic pathways;ko00196//Photosynthesis - antenna proteins	K08910;K08910	-	-	-	--
gene-D9Q98_003936	gene-D9Q98_003936	0	107.04100036621094	537.736328125	81.0626220703125	rplB	PRW61437.1 type I polyketide synthase [Chlorella sorokiniana]	Genetic Information Processing	Translation	ko03008//Ribosome biogenesis in eukaryotes	K14574	GO:0000315//organellar large ribosomal subunit;GO:0005840//ribosome;GO:0022625//cytosolic large ribosomal subunit	GO:0003735//structural constituent of ribosome	GO:0006412//translation	--
gene-D9Q98_003955	gene-D9Q98_003955	0	40.125335693359375	18.559246063232422	31.35860252380371	glpV	PSC73274.1 glycosyltransferase family 35 [Micractinium conductrix]	Metabolism;Metabolism;Metabolism	Global and overview maps;Global and overview maps;Carbohydrate metabolism	ko01100//Metabolic pathways;ko01110//Biosynthesis of secondary metabolites;ko00500//Starch and sucrose metabolism	K00688;K00688;K00688	-	GO:0004645//1,4-alpha-oligoglucan phosphorylase activity;GO:0008184//glycogen phosphorylase activity	GO:0005975//carbohydrate metabolic process;GO:0005977//glycogen metabolic process	--
gene-D9Q98_003970	gene-D9Q98_003970	0	42.18137741088867	11.900187492370605	35.74800109863281	RER4	PRW61125.1 RETICULATA-RELATED chloroplastic-like isoform B [Chlorella sorokiniana]	-	-	-	-	GO:0005575//cellular_component;GO:0005622//intracellular anatomical structure;GO:0005737//cytoplasm;GO:0005739//mitochondrion;GO:0009507//chloroplast;GO:0009526//plastid envelope;GO:0009528//plastid inner membrane;GO:0009536//plastid;GO:0009706//chloroplast inner membrane;GO:0009941//chloroplast envelope;GO:0016020//membrane;GO:0016021//integral component of membrane;GO:0019866//organelle inner m…	-	GO:0007275//multicellular organism development;GO:0008150//biological_process;GO:0032501//multicellular organismal process;GO:0032502//developmental process;GO:0048856//anatomical structure development	--
gene-D9Q98_004024	gene-D9Q98_004024	0	30.877002716064453	9.42254638671875	25.37126350402832	--	PSC74328.1 Arginine deiminase [Micractinium conductrix]	-	-	-	-	-	GO:0016990//arginine deiminase activity	GO:0019546//arginine deiminase pathway	--
gene-D9Q98_004118	gene-D9Q98_004118	0	431.277587890625	1243.4752197265625	365.898193359375	CPN60A1	PSC74001.1 chaperonin 60A [Micractinium conductrix]	-	-	-	-	GO:0005575//cellular_component;GO:0005576//extracellular region;GO:0005622//intracellular anatomical structure;GO:0005737//cytoplasm;GO:0005739//mitochondrion;GO:0005795//Golgi stack;GO:0005829//cytosol;GO:0005840//ribosome;GO:0009507//chloroplast;GO:0009526//plastid envelope;GO:0009532//plastid stroma;GO:0009536//plastid;GO:0009570//chloroplast stroma;GO:0009579//thylakoid;GO:0009941//chloroplas…	GO:0000166//nucleotide binding;GO:0003674//molecular_function;GO:0005488//binding;GO:0005515//protein binding;GO:0005524//ATP binding;GO:0008455//alpha-1,6-mannosylglycoprotein 2-beta-N-acetylglucosaminyltransferase activity;GO:0016887//ATP hydrolysis activity;GO:0017076//purine nucleotide binding;GO:0030554//adenyl nucleotide binding;GO:0032553//ribonucleotide binding;GO:0032555//purine ribonucl…	GO:0000003//reproduction;GO:0003006//developmental process involved in reproduction;GO:0006457//protein folding;GO:0006458//'de novo' protein folding;GO:0006996//organelle organization;GO:0007005//mitochondrion organization;GO:0007275//multicellular organism development;GO:0008150//biological_process;GO:0009312//oligosaccharide biosynthetic process;GO:0009657//plastid organization;GO:0009658//chl…	--
gene-D9Q98_004145	gene-D9Q98_004145	0	12.978978157043457	0	11.609042167663574	ARL8B	XP_005843622.1 hypothetical protein CHLNCDRAFT_49235 [Chlorella variabilis]	-	-	-	-	GO:0000306//extrinsic component of vacuolar membrane;GO:0000323//lytic vacuole;GO:0005575//cellular_component;GO:0005622//intracellular anatomical structure;GO:0005737//cytoplasm;GO:0005764//lysosome;GO:0005765//lysosomal membrane;GO:0005768//endosome;GO:0005770//late endosome;GO:0005773//vacuole;GO:0005774//vacuolar membrane;GO:0005819//spindle;GO:0005856//cytoskeleton;GO:0010008//endosome membr…	GO:0000166//nucleotide binding;GO:0001882//nucleoside binding;GO:0001883//purine nucleoside binding;GO:0003674//molecular_function;GO:0003924//GTPase activity;GO:0005488//binding;GO:0005515//protein binding;GO:0005525//GTP binding;GO:0008092//cytoskeletal protein binding;GO:0015631//tubulin binding;GO:0017076//purine nucleotide binding;GO:0019001//guanyl nucleotide binding;GO:0019003//GDP binding…	GO:0000819//sister chromatid segregation;GO:0001666//response to hypoxia;GO:0006400//tRNA modification;GO:0006810//transport;GO:0006928//movement of cell or subcellular component;GO:0006950//response to stress;GO:0006996//organelle organization;GO:0007017//microtubule-based process;GO:0007018//microtubule-based movement;GO:0007034//vacuolar transport;GO:0007041//lysosomal transport;GO:0007049//ce…	--
gene-D9Q98_004164	gene-D9Q98_004164	0	74.11272430419922	44.4283332824707	66.12279510498047	CPN60B1	PSC70609.1 chaperonin 60B2 [Micractinium conductrix]	Genetic Information Processing	Folding, sorting and degradation	ko03018//RNA degradation	K04077	-	GO:0005515//protein binding;GO:0005524//ATP binding;GO:0016887//ATP hydrolysis activity	GO:0006457//protein folding	--
gene-D9Q98_004170	gene-D9Q98_004170	0	44.82841873168945	39.415252685546875	33.51514434814453	UPTG2	XP_005843564.1 reversibly glycosylated protein [Chlorella variabilis]	Metabolism;Metabolism	Global and overview maps;Carbohydrate metabolism	ko01100//Metabolic pathways;ko00520//Amino sugar and nucleotide sugar metabolism	K13379;K13379	GO:0005575//cellular_component;GO:0005622//intracellular anatomical structure;GO:0005737//cytoplasm;GO:0005794//Golgi apparatus;GO:0005829//cytosol;GO:0012505//endomembrane system;GO:0043226//organelle;GO:0043227//membrane-bounded organelle;GO:0043229//intracellular organelle;GO:0043231//intracellular membrane-bounded organelle	GO:0003674//molecular_function;GO:0003824//catalytic activity;GO:0016853//isomerase activity;GO:0016866//intramolecular transferase activity;GO:0052691//UDP-arabinopyranose mutase activity	GO:0006139//nucleobase-containing compound metabolic process;GO:0006725//cellular aromatic compound metabolic process;GO:0006793//phosphorus metabolic process;GO:0006807//nitrogen compound metabolic process;GO:0008150//biological_process;GO:0008152//metabolic process;GO:0009225//nucleotide-sugar metabolic process;GO:0009832//plant-type cell wall biogenesis;GO:0009987//cellular process;GO:0016043/…	--
gene-D9Q98_004172	gene-D9Q98_004172	0	349.8079528808594	262.416259765625	288.9635314941406	DIT1	PRW61557.1 Dicarboxylate transporter chloroplastic [Chlorella sorokiniana]	-	-	-	-	GO:0005887//integral component of plasma membrane;GO:0016020//membrane;GO:0016021//integral component of membrane	GO:0008509//anion transmembrane transporter activity;GO:0022857//transmembrane transporter activity	GO:0006820//anion transport;GO:0055085//transmembrane transport	--
gene-D9Q98_004174	gene-D9Q98_004174	0	90.50738525390625	81.9135513305664	92.43656158447266	MMDHI	PRW61159.1 malate mitochondrial isoform A [Chlorella sorokiniana]	Metabolism;Metabolism;Metabolism;Metabolism;Metabolism;Metabolism;Metabolism;Metabolism	Global and overview maps;Global and overview maps;Global and overview maps;Energy metabolism;Carbohydrate metabolism;Amino acid metabolism;Carbohydrate metabolism;Carbohydrate metabolism	ko01100//Metabolic pathways;ko01110//Biosynthesis of secondary metabolites;ko01200//Carbon metabolism;ko00710//Carbon fixation in photosynthetic organisms;ko00620//Pyruvate metabolism;ko00270//Cysteine and methionine metabolism;ko00630//Glyoxylate and dicarboxylate metabolism;ko00020//Citrate cycle (TCA cycle)	K00026;K00026;K00026;K00026;K00026;K00026;K00026;K00026	GO:0005575//cellular_component;GO:0005576//extracellular region;GO:0005618//cell wall;GO:0005622//intracellular anatomical structure;GO:0005737//cytoplasm;GO:0005739//mitochondrion;GO:0005759//mitochondrial matrix;GO:0009507//chloroplast;GO:0009536//plastid;GO:0030312//external encapsulating structure;GO:0031974//membrane-enclosed lumen;GO:0043226//organelle;GO:0043227//membrane-bounded organelle…	GO:0003674//molecular_function;GO:0003824//catalytic activity;GO:0003854//3-beta-hydroxy-delta5-steroid dehydrogenase activity;GO:0004459//L-lactate dehydrogenase activity;GO:0004553//hydrolase activity, hydrolyzing O-glycosyl compounds;GO:0005488//binding;GO:0005507//copper ion binding;GO:0008839//4-hydroxy-tetrahydrodipicolinate reductase;GO:0016491//oxidoreductase activity;GO:0016614//oxidored…	GO:0005975//carbohydrate metabolic process;GO:0006082//organic acid metabolic process;GO:0006091//generation of precursor metabolites and energy;GO:0006099//tricarboxylic acid cycle;GO:0006101//citrate metabolic process;GO:0006108//malate metabolic process;GO:0006694//steroid biosynthetic process;GO:0006950//response to stress;GO:0006952//defense response;GO:0006970//response to osmotic stress;GO…	--
gene-D9Q98_004187	gene-D9Q98_004187	0	85.49995422363281	79.17094421386719	70.22130584716797	PRKG2	PSC70618.1 cyclic nucleotide dependent kinase [Micractinium conductrix]	-	-	-	-	-	GO:0004672//protein kinase activity;GO:0005524//ATP binding	GO:0006468//protein phosphorylation	--
gene-D9Q98_004212	gene-D9Q98_004212	0	207.43939208984375	100.68138885498047	185.93243408203125	sec61a	PSC74571.1 transport Sec61 subunit alpha-like [Micractinium conductrix]	Genetic Information Processing;Cellular Processes;Genetic Information Processing	Folding, sorting and degradation;Transport and catabolism;Folding, sorting and degradation	ko04141//Protein processing in endoplasmic reticulum;ko04145//Phagosome;ko03060//Protein export	K10956;K10956;K10956	GO:0005575//cellular_component;GO:0005622//intracellular anatomical structure;GO:0005737//cytoplasm;GO:0005783//endoplasmic reticulum;GO:0005784//Sec61 translocon complex;GO:0005789//endoplasmic reticulum membrane;GO:0005791//rough endoplasmic reticulum;GO:0005886//plasma membrane;GO:0005887//integral component of plasma membrane;GO:0012505//endomembrane system;GO:0016020//membrane;GO:0016021//in…	GO:0003674//molecular_function;GO:0005048//signal sequence binding;GO:0005215//transporter activity;GO:0005488//binding;GO:0008320//protein transmembrane transporter activity;GO:0015399//primary active transmembrane transporter activity;GO:0015450//protein-transporting ATPase activity;GO:0022804//active transmembrane transporter activity;GO:0022857//transmembrane transporter activity;GO:0022884//…	GO:0006605//protein targeting;GO:0006612//protein targeting to membrane;GO:0006613//cotranslational protein targeting to membrane;GO:0006614//SRP-dependent cotranslational protein targeting to membrane;GO:0006616//SRP-dependent cotranslational protein targeting to membrane, translocation;GO:0006620//posttranslational protein targeting to endoplasmic reticulum membrane;GO:0006810//transport;GO:000…	--
gene-D9Q98_004219	gene-D9Q98_004219	0	188.4521942138672	155.62559509277344	157.80027770996094	CTR1	PRW32673.1 Serine threonine- kinase CTR1 [Chlorella sorokiniana]	-	-	-	-	GO:0016020//membrane	GO:0004672//protein kinase activity;GO:0005524//ATP binding	GO:0006468//protein phosphorylation	--
gene-D9Q98_004223	gene-D9Q98_004223	0	83.7420654296875	102.59478759765625	84.24749755859375	RPL13	PSC74917.1 60S ribosomal L13-2 [Micractinium conductrix]	Genetic Information Processing	Translation	ko03010//Ribosome	K02873	GO:0005575//cellular_component;GO:0005622//intracellular anatomical structure;GO:0005737//cytoplasm;GO:0005829//cytosol;GO:0005840//ribosome;GO:0009986//cell surface;GO:0015934//large ribosomal subunit;GO:0022625//cytosolic large ribosomal subunit;GO:0022626//cytosolic ribosome;GO:0032991//protein-containing complex;GO:0043226//organelle;GO:0043228//non-membrane-bounded organelle;GO:0043229//intr…	GO:0003674//molecular_function;GO:0003676//nucleic acid binding;GO:0003723//RNA binding;GO:0003735//structural constituent of ribosome;GO:0005198//structural molecule activity;GO:0005488//binding;GO:0097159//organic cyclic compound binding;GO:1901363//heterocyclic compound binding	GO:0002181//cytoplasmic translation;GO:0006412//translation;GO:0006518//peptide metabolic process;GO:0006807//nitrogen compound metabolic process;GO:0008150//biological_process;GO:0008152//metabolic process;GO:0009058//biosynthetic process;GO:0009059//macromolecule biosynthetic process;GO:0009987//cellular process;GO:0010467//gene expression;GO:0019538//protein metabolic process;GO:0034641//cellu…	--
gene-D9Q98_004312	gene-D9Q98_004312	0	61.1542854309082	19.9893856048584	38.925926208496094	TRXM	XP_005843507.1 hypothetical protein CHLNCDRAFT_33111 [Chlorella variabilis]	-	-	-	-	GO:0005575//cellular_component;GO:0005622//intracellular anatomical structure;GO:0005737//cytoplasm;GO:0009507//chloroplast;GO:0009536//plastid;GO:0043226//organelle;GO:0043227//membrane-bounded organelle;GO:0043229//intracellular organelle;GO:0043231//intracellular membrane-bounded organelle	GO:0003674//molecular_function;GO:0003756//protein disulfide isomerase activity;GO:0003824//catalytic activity;GO:0015035//protein-disulfide reductase activity;GO:0015036//disulfide oxidoreductase activity;GO:0016491//oxidoreductase activity;GO:0016667//oxidoreductase activity, acting on a sulfur group of donors	GO:0006457//protein folding;GO:0006662//glycerol ether metabolic process;GO:0006790//sulfur compound metabolic process;GO:0008150//biological_process;GO:0008152//metabolic process;GO:0009987//cellular process;GO:0018904//ether metabolic process;GO:0019725//cellular homeostasis;GO:0042592//homeostatic process;GO:0044281//small molecule metabolic process;GO:0045454//cell redox homeostasis;GO:005078…	--
gene-D9Q98_004329	gene-D9Q98_004329	0	42.19099426269531	48.31842041015625	38.05312728881836	PGIC	XP_005845944.1 hypothetical protein CHLNCDRAFT_135927 [Chlorella variabilis]	Metabolism;Metabolism;Metabolism;Metabolism;Metabolism;Metabolism;Metabolism	Global and overview maps;Global and overview maps;Global and overview maps;Carbohydrate metabolism;Carbohydrate metabolism;Carbohydrate metabolism;Carbohydrate metabolism	ko01100//Metabolic pathways;ko01110//Biosynthesis of secondary metabolites;ko01200//Carbon metabolism;ko00010//Glycolysis / Gluconeogenesis;ko00520//Amino sugar and nucleotide sugar metabolism;ko00030//Pentose phosphate pathway;ko00500//Starch and sucrose metabolism	K01810;K01810;K01810;K01810;K01810;K01810;K01810	GO:0005575//cellular_component;GO:0005622//intracellular anatomical structure;GO:0005737//cytoplasm;GO:0005829//cytosol	GO:0003674//molecular_function;GO:0003824//catalytic activity;GO:0004347//glucose-6-phosphate isomerase activity;GO:0016853//isomerase activity;GO:0016860//intramolecular oxidoreductase activity;GO:0016861//intramolecular oxidoreductase activity, interconverting aldoses and ketoses	GO:0002376//immune system process;GO:0005975//carbohydrate metabolic process;GO:0005996//monosaccharide metabolic process;GO:0006006//glucose metabolic process;GO:0006082//organic acid metabolic process;GO:0006090//pyruvate metabolic process;GO:0006091//generation of precursor metabolites and energy;GO:0006094//gluconeogenesis;GO:0006096//glycolytic process;GO:0006139//nucleobase-containing compo…	--
gene-D9Q98_004345	gene-D9Q98_004345	0	59.38069152832031	45.88828659057617	76.29908752441406	SmE	XP_005845956.1 hypothetical protein CHLNCDRAFT_36210 [Chlorella variabilis]	Genetic Information Processing	Transcription	ko03040//Spliceosome	K11097	GO:0005575//cellular_component;GO:0005622//intracellular anatomical structure;GO:0005634//nucleus;GO:0005654//nucleoplasm;GO:0005681//spliceosomal complex;GO:0005682//U5 snRNP;GO:0005683//U7 snRNP;GO:0005684//U2-type spliceosomal complex;GO:0005685//U1 snRNP;GO:0005686//U2 snRNP;GO:0005687//U4 snRNP;GO:0005689//U12-type spliceosomal complex;GO:0005697//telomerase holoenzyme complex;GO:0005737//cy…	GO:0003674//molecular_function;GO:0003676//nucleic acid binding;GO:0003723//RNA binding;GO:0005488//binding;GO:0043021//ribonucleoprotein complex binding;GO:0044877//protein-containing complex binding;GO:0070990//snRNP binding;GO:0097159//organic cyclic compound binding;GO:1901363//heterocyclic compound binding;GO:1990446//U1 snRNP binding	GO:0000245//spliceosomal complex assembly;GO:0000375//RNA splicing, via transesterification reactions;GO:0000377//RNA splicing, via transesterification reactions with bulged adenosine as nucleophile;GO:0000387//spliceosomal snRNP assembly;GO:0000398//mRNA splicing, via spliceosome;GO:0006139//nucleobase-containing compound metabolic process;GO:0006351//transcription, DNA-templated;GO:0006353//DNA…	--
gene-D9Q98_004360	gene-D9Q98_004360	0	10.906469345092773	0	14.336455345153809	CYP18-2	XP_005846092.1 hypothetical protein CHLNCDRAFT_135966 [Chlorella variabilis]	Genetic Information Processing	Transcription	ko03040//Spliceosome	K12733	GO:0005575//cellular_component;GO:0005622//intracellular anatomical structure;GO:0005634//nucleus;GO:0005654//nucleoplasm;GO:0005681//spliceosomal complex;GO:0005684//U2-type spliceosomal complex;GO:0005737//cytoplasm;GO:0005829//cytosol;GO:0031974//membrane-enclosed lumen;GO:0031981//nuclear lumen;GO:0032991//protein-containing complex;GO:0043226//organelle;GO:0043227//membrane-bounded organelle…	GO:0003674//molecular_function;GO:0003755//peptidyl-prolyl cis-trans isomerase activity;GO:0003824//catalytic activity;GO:0005488//binding;GO:0005515//protein binding;GO:0016018//cyclosporin A binding;GO:0016853//isomerase activity;GO:0016859//cis-trans isomerase activity;GO:0019904//protein domain specific binding;GO:0033218//amide binding;GO:0042277//peptide binding;GO:0097718//disordered domai…	GO:0000375//RNA splicing, via transesterification reactions;GO:0000377//RNA splicing, via transesterification reactions with bulged adenosine as nucleophile;GO:0000398//mRNA splicing, via spliceosome;GO:0000413//protein peptidyl-prolyl isomerization;GO:0006139//nucleobase-containing compound metabolic process;GO:0006396//RNA processing;GO:0006397//mRNA processing;GO:0006457//protein folding;GO:00…	--
gene-D9Q98_004386	gene-D9Q98_004386	0	81.8267593383789	0	74.26746368408203	PECT1	PSC71866.1 Ethanolamine-phosphate cytidylyltransferase [Micractinium conductrix]	Metabolism;Metabolism;Metabolism	Global and overview maps;Lipid metabolism;Metabolism of other amino acids	ko01100//Metabolic pathways;ko00564//Glycerophospholipid metabolism;ko00440//Phosphonate and phosphinate metabolism	K00967;K00967;K00967	GO:0005575//cellular_component;GO:0005622//intracellular anatomical structure;GO:0005634//nucleus;GO:0005737//cytoplasm;GO:0005739//mitochondrion;GO:0005740//mitochondrial envelope;GO:0005741//mitochondrial outer membrane;GO:0005783//endoplasmic reticulum;GO:0005789//endoplasmic reticulum membrane;GO:0012505//endomembrane system;GO:0016020//membrane;GO:0016021//integral component of membrane;GO:0…	GO:0000309//nicotinamide-nucleotide adenylyltransferase activity;GO:0003674//molecular_function;GO:0003824//catalytic activity;GO:0003919//FMN adenylyltransferase activity;GO:0004306//ethanolamine-phosphate cytidylyltransferase activity;GO:0004595//pantetheine-phosphate adenylyltransferase activity;GO:0008531//riboflavin kinase activity;GO:0016740//transferase activity;GO:0016772//transferase act…	GO:0006066//alcohol metabolic process;GO:0006576//cellular biogenic amine metabolic process;GO:0006629//lipid metabolic process;GO:0006644//phospholipid metabolic process;GO:0006646//phosphatidylethanolamine biosynthetic process;GO:0006650//glycerophospholipid metabolic process;GO:0006747//FAD biosynthetic process;GO:0006793//phosphorus metabolic process;GO:0006796//phosphate-containing compound …	--
gene-D9Q98_004387	gene-D9Q98_004387	0	32.534629821777344	0	18.04667854309082	CAC3	XP_005845985.1 hypothetical protein CHLNCDRAFT_36222 [Chlorella variabilis]	Metabolism;Metabolism;Metabolism;Metabolism;Metabolism;Metabolism;Metabolism	Global and overview maps;Global and overview maps;Global and overview maps;Carbohydrate metabolism;Global and overview maps;Lipid metabolism;Carbohydrate metabolism	ko01100//Metabolic pathways;ko01110//Biosynthesis of secondary metabolites;ko01200//Carbon metabolism;ko00620//Pyruvate metabolism;ko01212//Fatty acid metabolism;ko00061//Fatty acid biosynthesis;ko00640//Propanoate metabolism	K01962;K01962;K01962;K01962;K01962;K01962;K01962	GO:0005575//cellular_component;GO:0005622//intracellular anatomical structure;GO:0005737//cytoplasm;GO:0009317//acetyl-CoA carboxylase complex;GO:0009507//chloroplast;GO:0009536//plastid;GO:0016592//mediator complex;GO:0032991//protein-containing complex;GO:0043226//organelle;GO:0043227//membrane-bounded organelle;GO:0043229//intracellular organelle;GO:0043231//intracellular membrane-bounded orga…	GO:0000166//nucleotide binding;GO:0003674//molecular_function;GO:0003712//transcription coregulator activity;GO:0003824//catalytic activity;GO:0003989//acetyl-CoA carboxylase activity;GO:0005488//binding;GO:0005524//ATP binding;GO:0016421//CoA carboxylase activity;GO:0016740//transferase activity;GO:0016874//ligase activity;GO:0016885//ligase activity, forming carbon-carbon bonds;GO:0017076//puri…	GO:0006082//organic acid metabolic process;GO:0006139//nucleobase-containing compound metabolic process;GO:0006163//purine nucleotide metabolic process;GO:0006164//purine nucleotide biosynthetic process;GO:0006357//regulation of transcription by RNA polymerase II;GO:0006629//lipid metabolic process;GO:0006631//fatty acid metabolic process;GO:0006633//fatty acid biosynthetic process;GO:0006637//ac…	--
gene-D9Q98_004390	gene-D9Q98_004390	0	114.46533203125	61.343318939208984	108.6746597290039	RH52	PRW39067.1 DEAD-box ATP-dependent RNA helicase 37-like isoform B [Chlorella sorokiniana]	-	-	-	-	GO:0005575//cellular_component;GO:0005576//extracellular region;GO:0005622//intracellular anatomical structure;GO:0005634//nucleus;GO:0005654//nucleoplasm;GO:0005658//alpha DNA polymerase:primase complex;GO:0005730//nucleolus;GO:0005737//cytoplasm;GO:0005739//mitochondrion;GO:0005740//mitochondrial envelope;GO:0005741//mitochondrial outer membrane;GO:0005829//cytosol;GO:0009380//excinuclease repa…	GO:0000166//nucleotide binding;GO:0003674//molecular_function;GO:0003676//nucleic acid binding;GO:0003677//DNA binding;GO:0003678//DNA helicase activity;GO:0003688//DNA replication origin binding;GO:0003690//double-stranded DNA binding;GO:0003723//RNA binding;GO:0003724//RNA helicase activity;GO:0003725//double-stranded RNA binding;GO:0003727//single-stranded RNA binding;GO:0003729//mRNA binding;…	GO:0000003//reproduction;GO:0000070//mitotic sister chromatid segregation;GO:0000278//mitotic cell cycle;GO:0000280//nuclear division;GO:0000375//RNA splicing, via transesterification reactions;GO:0000377//RNA splicing, via transesterification reactions with bulged adenosine as nucleophile;GO:0000390//spliceosomal complex disassembly;GO:0000398//mRNA splicing, via spliceosome;GO:0000819//sister c…	--
gene-D9Q98_004405	gene-D9Q98_004405	0	282.11529541015625	325.337158203125	262.9027099609375	TUBB	PRW39078.1 tubulin beta chain [Chlorella sorokiniana]	Cellular Processes	Transport and catabolism	ko04145//Phagosome	K07375	-	GO:0003924//GTPase activity	GO:0000910//cytokinesis	--
gene-D9Q98_004473	gene-D9Q98_004473	0	42.977630615234375	0	41.928672790527344	ergic3	PSC71879.1 Endoplasmic reticulum-Golgi intermediate compartment 3 [Micractinium conductrix]	-	-	-	-	-	-	-	--
gene-D9Q98_004506	gene-D9Q98_004506	0	66.91752624511719	65.99787902832031	73.87179565429688	RAB5A	PSC71957.1 ras-related RHN1-like [Micractinium conductrix]	Cellular Processes;Cellular Processes	Transport and catabolism;Transport and catabolism	ko04144//Endocytosis;ko04145//Phagosome	K07889;K07889	GO:0005737//cytoplasm	GO:0003924//GTPase activity;GO:0005524//ATP binding;GO:0005525//GTP binding;GO:0016887//ATP hydrolysis activity;GO:0019001//guanyl nucleotide binding;GO:0031683//G-protein beta/gamma-subunit complex binding;GO:0043022//ribosome binding	GO:0002949//tRNA threonylcarbamoyladenosine modification;GO:0006400//tRNA modification;GO:0006576//cellular biogenic amine metabolic process;GO:0007186//G protein-coupled receptor signaling pathway;GO:0042254//ribosome biogenesis;GO:0046336//ethanolamine catabolic process	--
gene-D9Q98_004519	gene-D9Q98_004519	0	48.64409255981445	0	37.3779296875	RS31	XP_005846042.1 hypothetical protein CHLNCDRAFT_25380 [Chlorella variabilis]	Genetic Information Processing	Transcription	ko03040//Spliceosome	K12893	-	GO:0003676//nucleic acid binding;GO:0003723//RNA binding	GO:0008380//RNA splicing	--
gene-D9Q98_004528	gene-D9Q98_004528	0	40.407752990722656	0	50.726829528808594	XBOS33	PRW39137.1 putative E3 ubiquitin- ligase XBOS32 [Chlorella sorokiniana]	-	-	-	-	GO:0000109//nucleotide-excision repair complex	GO:0003674//molecular_function;GO:0003824//catalytic activity;GO:0005488//binding;GO:0005515//protein binding;GO:0016740//transferase activity;GO:0043167//ion binding;GO:0043169//cation binding;GO:0046872//metal ion binding;GO:0061630//ubiquitin protein ligase activity	GO:0006289//nucleotide-excision repair;GO:0006464//cellular protein modification process;GO:0006807//nitrogen compound metabolic process;GO:0008150//biological_process;GO:0008152//metabolic process;GO:0009987//cellular process;GO:0016567//protein ubiquitination;GO:0019538//protein metabolic process;GO:0032446//protein modification by small protein conjugation;GO:0036211//protein modification proc…	--
gene-D9Q98_004544	gene-D9Q98_004544	0	543.219970703125	201.43116760253906	531.212158203125	SLC25A5	XP_005846192.1 ATP/ADP translocator [Chlorella variabilis]	-	-	-	-	GO:0005575//cellular_component;GO:0005622//intracellular anatomical structure;GO:0005737//cytoplasm;GO:0005739//mitochondrion;GO:0005740//mitochondrial envelope;GO:0005743//mitochondrial inner membrane;GO:0016020//membrane;GO:0016021//integral component of membrane;GO:0019866//organelle inner membrane;GO:0031090//organelle membrane;GO:0031224//intrinsic component of membrane;GO:0031300//intrinsic…	GO:0000295//adenine nucleotide transmembrane transporter activity;GO:0003674//molecular_function;GO:0005215//transporter activity;GO:0005346//purine ribonucleotide transmembrane transporter activity;GO:0005347//ATP transmembrane transporter activity;GO:0005471//ATP:ADP antiporter activity;GO:0008509//anion transmembrane transporter activity;GO:0008514//organic anion transmembrane transporter acti…	GO:0006810//transport;GO:0006811//ion transport;GO:0006820//anion transport;GO:0006839//mitochondrial transport;GO:0006855//xenobiotic transmembrane transport;GO:0006862//nucleotide transport;GO:0006915//apoptotic process;GO:0006996//organelle organization;GO:0007005//mitochondrion organization;GO:0007006//mitochondrial membrane organization;GO:0008150//biological_process;GO:0008219//cell death;G…	--
gene-D9Q98_004559	gene-D9Q98_004559	0	26.20459747314453	0	12.608396530151367	EBP1	PSC67649.1 proliferation-associated 2G4 [Micractinium conductrix]	-	-	-	-	GO:0005575//cellular_component;GO:0005622//intracellular anatomical structure;GO:0005634//nucleus;GO:0005654//nucleoplasm;GO:0005730//nucleolus;GO:0005737//cytoplasm;GO:0005829//cytosol;GO:0005840//ribosome;GO:0005886//plasma membrane;GO:0015934//large ribosomal subunit;GO:0016020//membrane;GO:0016021//integral component of membrane;GO:0022625//cytosolic large ribosomal subunit;GO:0022626//cytoso…	GO:0003674//molecular_function;GO:0003676//nucleic acid binding;GO:0003723//RNA binding;GO:0003824//catalytic activity;GO:0005488//binding;GO:0008233//peptidase activity;GO:0008237//metallopeptidase activity;GO:0016787//hydrolase activity;GO:0043167//ion binding;GO:0043169//cation binding;GO:0046872//metal ion binding;GO:0097159//organic cyclic compound binding;GO:0140096//catalytic activity, act…	GO:0000054//ribosomal subunit export from nucleus;GO:0000055//ribosomal large subunit export from nucleus;GO:0001558//regulation of cell growth;GO:0006139//nucleobase-containing compound metabolic process;GO:0006364//rRNA processing;GO:0006396//RNA processing;GO:0006403//RNA localization;GO:0006405//RNA export from nucleus;GO:0006464//cellular protein modification process;GO:0006508//proteolysis;…	--
gene-D9Q98_004566	gene-D9Q98_004566	0	61.294315338134766	118.2005615234375	54.20277786254883	RPL22C	PSC67669.1 60S ribosomal L22-2 [Micractinium conductrix]	Genetic Information Processing	Translation	ko03010//Ribosome	K02891	GO:0005575//cellular_component;GO:0005622//intracellular anatomical structure;GO:0005737//cytoplasm;GO:0005829//cytosol;GO:0005840//ribosome;GO:0015934//large ribosomal subunit;GO:0022625//cytosolic large ribosomal subunit;GO:0022626//cytosolic ribosome;GO:0032991//protein-containing complex;GO:0043226//organelle;GO:0043228//non-membrane-bounded organelle;GO:0043229//intracellular organelle;GO:00…	GO:0003674//molecular_function;GO:0003676//nucleic acid binding;GO:0003723//RNA binding;GO:0003735//structural constituent of ribosome;GO:0005198//structural molecule activity;GO:0005488//binding;GO:0097159//organic cyclic compound binding;GO:1901363//heterocyclic compound binding	GO:0002181//cytoplasmic translation;GO:0006412//translation;GO:0006518//peptide metabolic process;GO:0006807//nitrogen compound metabolic process;GO:0008150//biological_process;GO:0008152//metabolic process;GO:0009058//biosynthetic process;GO:0009059//macromolecule biosynthetic process;GO:0009987//cellular process;GO:0010467//gene expression;GO:0019538//protein metabolic process;GO:0034641//cellu…	--
gene-D9Q98_004593	gene-D9Q98_004593	0	117.5362319946289	77.08402252197266	116.9222183227539	CHLREDRAFT_168484	PSC67655.1 40S ribosomal S3a-2 [Micractinium conductrix]	Genetic Information Processing	Translation	ko03010//Ribosome	K02984	GO:0005575//cellular_component;GO:0005622//intracellular anatomical structure;GO:0005737//cytoplasm;GO:0005829//cytosol;GO:0005840//ribosome;GO:0032991//protein-containing complex;GO:0043226//organelle;GO:0043228//non-membrane-bounded organelle;GO:0043229//intracellular organelle;GO:0043232//intracellular non-membrane-bounded organelle;GO:1990904//ribonucleoprotein complex	GO:0003674//molecular_function;GO:0003735//structural constituent of ribosome;GO:0003743//translation initiation factor activity;GO:0005198//structural molecule activity	GO:0002181//cytoplasmic translation;GO:0006412//translation;GO:0006413//translational initiation;GO:0006518//peptide metabolic process;GO:0006629//lipid metabolic process;GO:0006807//nitrogen compound metabolic process;GO:0008150//biological_process;GO:0008152//metabolic process;GO:0009058//biosynthetic process;GO:0009059//macromolecule biosynthetic process;GO:0009987//cellular process;GO:0010467…	--
gene-D9Q98_004595	gene-D9Q98_004595	0	299.0511169433594	108.00357818603516	266.5621032714844	FTSH2	PRW39337.1 ATP-dependent zinc metalloprotease FTSH chloroplastic [Chlorella sorokiniana]	-	-	-	-	GO:0000502//proteasome complex;GO:0005575//cellular_component;GO:0005622//intracellular anatomical structure;GO:0005737//cytoplasm;GO:0009360//DNA polymerase III complex;GO:0009368//endopeptidase Clp complex;GO:0009376//HslUV protease complex;GO:0009379//Holliday junction helicase complex;GO:0009507//chloroplast;GO:0009526//plastid envelope;GO:0009534//chloroplast thylakoid;GO:0009535//chloroplas…	GO:0000166//nucleotide binding;GO:0003674//molecular_function;GO:0003678//DNA helicase activity;GO:0003824//catalytic activity;GO:0003887//DNA-directed DNA polymerase activity;GO:0004175//endopeptidase activity;GO:0004176//ATP-dependent peptidase activity;GO:0004222//metalloendopeptidase activity;GO:0004252//serine-type endopeptidase activity;GO:0005198//structural molecule activity;GO:0005488//b…	GO:0002949//tRNA threonylcarbamoyladenosine modification;GO:0006091//generation of precursor metabolites and energy;GO:0006260//DNA replication;GO:0006281//DNA repair;GO:0006310//DNA recombination;GO:0006355//regulation of transcription, DNA-templated;GO:0006508//proteolysis;GO:0006807//nitrogen compound metabolic process;GO:0006996//organelle organization;GO:0007275//multicellular organism devel…	--
gene-D9Q98_004606	gene-D9Q98_004606	0	76.13235473632812	55.12641525268555	59.84804916381836	PAE1	XP_005844921.1 hypothetical protein CHLNCDRAFT_26444 [Chlorella variabilis]	Genetic Information Processing	Folding, sorting and degradation	ko03050//Proteasome	K02729	GO:0000502//proteasome complex;GO:0005575//cellular_component;GO:0005576//extracellular region;GO:0005622//intracellular anatomical structure;GO:0005634//nucleus;GO:0005654//nucleoplasm;GO:0005737//cytoplasm;GO:0005829//cytosol;GO:0005839//proteasome core complex;GO:0012505//endomembrane system;GO:0019773//proteasome core complex, alpha-subunit complex;GO:0030141//secretory granule;GO:0031410//cy…	GO:0003674//molecular_function;GO:0003824//catalytic activity;GO:0004175//endopeptidase activity;GO:0004298//threonine-type endopeptidase activity;GO:0005488//binding;GO:0005515//protein binding;GO:0008233//peptidase activity;GO:0016787//hydrolase activity;GO:0070003//threonine-type peptidase activity;GO:0140096//catalytic activity, acting on a protein	GO:0001775//cell activation;GO:0002252//immune effector process;GO:0002263//cell activation involved in immune response;GO:0002274//myeloid leukocyte activation;GO:0002275//myeloid cell activation involved in immune response;GO:0002283//neutrophil activation involved in immune response;GO:0002366//leukocyte activation involved in immune response;GO:0002376//immune system process;GO:0002443//leuko…	--
gene-D9Q98_004615	gene-D9Q98_004615;gene-D9Q98_004617	0	361.3822326660156	76.0066909790039	302.37750244140625	ABCC1	XP_005845016.1 hypothetical protein CHLNCDRAFT_58775 [Chlorella variabilis]	Environmental Information Processing	Membrane transport	ko02010//ABC transporters	K05665	GO:0005575//cellular_component;GO:0005737//cytoplasm;GO:0005887//integral component of plasma membrane;GO:0009380//excinuclease repair complex;GO:0009898//cytoplasmic side of plasma membrane;GO:0016021//integral component of membrane;GO:0030257//type III protein secretion system complex;GO:0043190//ATP-binding cassette (ABC) transporter complex;GO:0055051//ATP-binding cassette (ABC) transporter c…	GO:0000166//nucleotide binding;GO:0003674//molecular_function;GO:0003677//DNA binding;GO:0003924//GTPase activity;GO:0004140//dephospho-CoA kinase activity;GO:0005260//intracellularly ATP-gated chloride channel activity;GO:0005319//lipid transporter activity;GO:0005524//ATP binding;GO:0005525//GTP binding;GO:0009381//excinuclease ABC activity;GO:0015220//choline transmembrane transporter activity…	GO:0000910//cytokinesis;GO:0001887//selenium compound metabolic process;GO:0002949//tRNA threonylcarbamoyladenosine modification;GO:0006289//nucleotide-excision repair;GO:0006400//tRNA modification;GO:0006810//transport;GO:0006817//phosphate ion transport;GO:0006824//cobalt ion transport;GO:0006855//xenobiotic transmembrane transport;GO:0006869//lipid transport;GO:0007601//visual perception;GO:00…	--
gene-D9Q98_004617	gene-D9Q98_004615;gene-D9Q98_004617	0	361.3822326660156	76.0066909790039	302.37750244140625	ABCC1	XP_005845016.1 hypothetical protein CHLNCDRAFT_58775 [Chlorella variabilis]	Environmental Information Processing	Membrane transport	ko02010//ABC transporters	K05665	GO:0005575//cellular_component;GO:0005737//cytoplasm;GO:0005887//integral component of plasma membrane;GO:0009380//excinuclease repair complex;GO:0009898//cytoplasmic side of plasma membrane;GO:0016021//integral component of membrane;GO:0030257//type III protein secretion system complex;GO:0043190//ATP-binding cassette (ABC) transporter complex;GO:0055051//ATP-binding cassette (ABC) transporter c…	GO:0000166//nucleotide binding;GO:0003674//molecular_function;GO:0003677//DNA binding;GO:0003924//GTPase activity;GO:0004140//dephospho-CoA kinase activity;GO:0005260//intracellularly ATP-gated chloride channel activity;GO:0005319//lipid transporter activity;GO:0005524//ATP binding;GO:0005525//GTP binding;GO:0009381//excinuclease ABC activity;GO:0015220//choline transmembrane transporter activity…	GO:0000910//cytokinesis;GO:0001887//selenium compound metabolic process;GO:0002949//tRNA threonylcarbamoyladenosine modification;GO:0006289//nucleotide-excision repair;GO:0006400//tRNA modification;GO:0006810//transport;GO:0006817//phosphate ion transport;GO:0006824//cobalt ion transport;GO:0006855//xenobiotic transmembrane transport;GO:0006869//lipid transport;GO:0007601//visual perception;GO:00…	--
gene-D9Q98_004644	gene-D9Q98_004644	0	48.65563201904297	0	51.41957092285156	--	PRW50909.1 Ran-binding 10 [Chlorella sorokiniana]	-	-	-	-	-	GO:0005515//protein binding;GO:0005524//ATP binding	GO:0007059//chromosome segregation;GO:0030261//chromosome condensation	--
gene-D9Q98_004677	gene-D9Q98_004677	0	42.915374755859375	0	46.33675765991211	frc	PRW33269.1 UDP-glucuronic acid UDP-N-acetylgalactosamine transporter [Chlorella sorokiniana]	-	-	-	-	GO:0000139//Golgi membrane;GO:0005575//cellular_component;GO:0005622//intracellular anatomical structure;GO:0005737//cytoplasm;GO:0005794//Golgi apparatus;GO:0005795//Golgi stack;GO:0005797//Golgi medial cisterna;GO:0012505//endomembrane system;GO:0016020//membrane;GO:0016021//integral component of membrane;GO:0031090//organelle membrane;GO:0031224//intrinsic component of membrane;GO:0031984//org…	GO:0003674//molecular_function;GO:0005215//transporter activity;GO:0005338//nucleotide-sugar transmembrane transporter activity;GO:0005459//UDP-galactose transmembrane transporter activity;GO:0005460//UDP-glucose transmembrane transporter activity;GO:0005461//UDP-glucuronic acid transmembrane transporter activity;GO:0005462//UDP-N-acetylglucosamine transmembrane transporter activity;GO:0005463//U…	GO:0000003//reproduction;GO:0000271//polysaccharide biosynthetic process;GO:0001654//eye development;GO:0001745//compound eye morphogenesis;GO:0002009//morphogenesis of an epithelium;GO:0002119//nematode larval development;GO:0002164//larval development;GO:0002165//instar larval or pupal development;GO:0003002//regionalization;GO:0003006//developmental process involved in reproduction;GO:0005975/…	--
gene-D9Q98_004716	gene-D9Q98_004716	0	33.55282211303711	46.78234100341797	30.470155715942383	Os01g0587000	PSC68737.1 V-type proton ATPase subunit d2 [Micractinium conductrix]	Metabolism;Metabolism;Cellular Processes	Global and overview maps;Energy metabolism;Transport and catabolism	ko01100//Metabolic pathways;ko00190//Oxidative phosphorylation;ko04145//Phagosome	K02146;K02146;K02146	GO:0000220//vacuolar proton-transporting V-type ATPase, V0 domain;GO:0000322//storage vacuole;GO:0000323//lytic vacuole;GO:0000324//fungal-type vacuole;GO:0000329//fungal-type vacuole membrane;GO:0005575//cellular_component;GO:0005622//intracellular anatomical structure;GO:0005737//cytoplasm;GO:0005764//lysosome;GO:0005765//lysosomal membrane;GO:0005768//endosome;GO:0005769//early endosome;GO:000…	GO:0003674//molecular_function;GO:0003824//catalytic activity;GO:0005215//transporter activity;GO:0008324//cation transmembrane transporter activity;GO:0008553//P-type proton-exporting transporter activity;GO:0015075//ion transmembrane transporter activity;GO:0015078//proton transmembrane transporter activity;GO:0015318//inorganic molecular entity transmembrane transporter activity;GO:0015399//pr…	GO:0001654//eye development;GO:0001655//urogenital system development;GO:0001822//kidney development;GO:0001947//heart looping;GO:0002009//morphogenesis of an epithelium;GO:0003002//regionalization;GO:0003007//heart morphogenesis;GO:0003143//embryonic heart tube morphogenesis;GO:0003406//retinal pigment epithelium development;GO:0006810//transport;GO:0006811//ion transport;GO:0006812//cation tran…	--
gene-D9Q98_004722	gene-D9Q98_004722	0	23.789030075073242	0	17.18305778503418	--	PSC68665.1 hypothetical protein C2E20_7713 [Micractinium conductrix]	-	-	-	-	-	-	-	--
gene-D9Q98_004730	gene-D9Q98_004730	0	569.4461669921875	252.31333923339844	641.2713012695312	REEP1	PSC68790.1 receptor expression-enhancing 5-like isoform X1 isoform B [Micractinium conductrix]	-	-	-	-	GO:0005575//cellular_component;GO:0016020//membrane;GO:0016021//integral component of membrane;GO:0031224//intrinsic component of membrane	GO:0003676//nucleic acid binding;GO:0004523//RNA-DNA hybrid ribonuclease activity	GO:0001101//response to acid chemical;GO:0006950//response to stress;GO:0006970//response to osmotic stress;GO:0006972//hyperosmotic response;GO:0008150//biological_process;GO:0009266//response to temperature stimulus;GO:0009409//response to cold;GO:0009414//response to water deprivation;GO:0009415//response to water;GO:0009628//response to abiotic stimulus;GO:0009651//response to salt stress;GO:…	--
gene-D9Q98_004739	gene-D9Q98_004739	0	22.891925811767578	0	27.71257972717285	ORP1A	PSC68755.1 oxysterol-binding -related 1D isoform X1 [Micractinium conductrix]	-	-	-	-	-	GO:0008289//lipid binding	-	--
gene-D9Q98_004796	gene-D9Q98_004796	0	34.51199722290039	0	56.66556167602539	gefX	XP_005850273.1 hypothetical protein CHLNCDRAFT_57033 [Chlorella variabilis]	-	-	-	-	GO:0005575//cellular_component;GO:0005622//intracellular anatomical structure;GO:0005634//nucleus;GO:0005737//cytoplasm;GO:0005829//cytosol;GO:0043226//organelle;GO:0043227//membrane-bounded organelle;GO:0043229//intracellular organelle;GO:0043231//intracellular membrane-bounded organelle	GO:0000166//nucleotide binding;GO:0000287//magnesium ion binding;GO:0003674//molecular_function;GO:0003824//catalytic activity;GO:0004672//protein kinase activity;GO:0004674//protein serine/threonine kinase activity;GO:0004709//MAP kinase kinase kinase activity;GO:0005488//binding;GO:0005515//protein binding;GO:0005524//ATP binding;GO:0016301//kinase activity;GO:0016740//transferase activity;GO:0…	GO:0000075//cell cycle checkpoint signaling;GO:0000077//DNA damage checkpoint signaling;GO:0000165//MAPK cascade;GO:0000278//mitotic cell cycle;GO:0001932//regulation of protein phosphorylation;GO:0001934//positive regulation of protein phosphorylation;GO:0006464//cellular protein modification process;GO:0006468//protein phosphorylation;GO:0006793//phosphorus metabolic process;GO:0006796//phospha…	--
gene-D9Q98_004822	gene-D9Q98_004822	0	40.105499267578125	0	24.12420654296875	atad-3	PRW20514.1 ATPase family AAA domain-containing 3-B [Chlorella sorokiniana]	-	-	-	-	GO:0000502//proteasome complex;GO:0005575//cellular_component;GO:0005622//intracellular anatomical structure;GO:0005737//cytoplasm;GO:0005739//mitochondrion;GO:0005740//mitochondrial envelope;GO:0005743//mitochondrial inner membrane;GO:0005759//mitochondrial matrix;GO:0009295//nucleoid;GO:0009368//endopeptidase Clp complex;GO:0009379//Holliday junction helicase complex;GO:0016020//membrane;GO:001…	GO:0000166//nucleotide binding;GO:0003674//molecular_function;GO:0003723//RNA binding;GO:0003724//RNA helicase activity;GO:0004176//ATP-dependent peptidase activity;GO:0004222//metalloendopeptidase activity;GO:0004252//serine-type endopeptidase activity;GO:0004386//helicase activity;GO:0005488//binding;GO:0005524//ATP binding;GO:0009378//four-way junction helicase activity;GO:0016887//ATP hydroly…	GO:0006281//DNA repair;GO:0006310//DNA recombination;GO:0006508//proteolysis;GO:0006996//organelle organization;GO:0007005//mitochondrion organization;GO:0007059//chromosome segregation;GO:0008150//biological_process;GO:0009306//protein secretion;GO:0009987//cellular process;GO:0010498//proteasomal protein catabolic process;GO:0010941//regulation of cell death;GO:0016043//cellular component organ…	--
gene-D9Q98_004864	gene-D9Q98_004864	0	67.40917205810547	0	50.523399353027344	MPT3	PRW20552.1 mitochondrial phosphate carrier mitochondrial-like [Chlorella sorokiniana]	-	-	-	-	GO:0005575//cellular_component;GO:0005622//intracellular anatomical structure;GO:0005737//cytoplasm;GO:0005739//mitochondrion;GO:0005740//mitochondrial envelope;GO:0005743//mitochondrial inner membrane;GO:0005886//plasma membrane;GO:0005887//integral component of plasma membrane;GO:0016020//membrane;GO:0016021//integral component of membrane;GO:0019866//organelle inner membrane;GO:0031090//organe…	GO:0003674//molecular_function;GO:0005215//transporter activity;GO:0005315//inorganic phosphate transmembrane transporter activity;GO:0005488//binding;GO:0008324//cation transmembrane transporter activity;GO:0008509//anion transmembrane transporter activity;GO:0015075//ion transmembrane transporter activity;GO:0015078//proton transmembrane transporter activity;GO:0015103//inorganic anion transmem…	GO:0000041//transition metal ion transport;GO:0006810//transport;GO:0006811//ion transport;GO:0006812//cation transport;GO:0006817//phosphate ion transport;GO:0006820//anion transport;GO:0006825//copper ion transport;GO:0006839//mitochondrial transport;GO:0006873//cellular ion homeostasis;GO:0006875//cellular metal ion homeostasis;GO:0006878//cellular copper ion homeostasis;GO:0008150//biological…	--
gene-D9Q98_004866	gene-D9Q98_004866	0	41.344390869140625	80.8274917602539	33.27019119262695	RABH1B	XP_005844627.1 GTP binding protein [Chlorella variabilis]	-	-	-	-	GO:0000139//Golgi membrane;GO:0005575//cellular_component;GO:0005622//intracellular anatomical structure;GO:0005737//cytoplasm;GO:0005768//endosome;GO:0005773//vacuole;GO:0005774//vacuolar membrane;GO:0005794//Golgi apparatus;GO:0005802//trans-Golgi network;GO:0005829//cytosol;GO:0005886//plasma membrane;GO:0005911//cell-cell junction;GO:0009506//plasmodesma;GO:0012505//endomembrane system;GO:001…	GO:0000166//nucleotide binding;GO:0001882//nucleoside binding;GO:0001883//purine nucleoside binding;GO:0003674//molecular_function;GO:0003824//catalytic activity;GO:0003924//GTPase activity;GO:0005488//binding;GO:0005515//protein binding;GO:0005525//GTP binding;GO:0016462//pyrophosphatase activity;GO:0016787//hydrolase activity;GO:0016817//hydrolase activity, acting on acid anhydrides;GO:0016818/…	GO:0006810//transport;GO:0006890//retrograde vesicle-mediated transport, Golgi to endoplasmic reticulum;GO:0006891//intra-Golgi vesicle-mediated transport;GO:0007165//signal transduction;GO:0008104//protein localization;GO:0008150//biological_process;GO:0015031//protein transport;GO:0015833//peptide transport;GO:0016192//vesicle-mediated transport;GO:0016197//endosomal transport;GO:0016482//cytos…	--
gene-D9Q98_004903	gene-D9Q98_004903	0	65.61621856689453	40.355804443359375	51.343746185302734	SAPK9	XP_005844512.1 hypothetical protein CHLNCDRAFT_138887 [Chlorella variabilis]	Environmental Information Processing;Environmental Information Processing	Signal transduction;Signal transduction	ko04016//MAPK signaling pathway - plant;ko04075//Plant hormone signal transduction	K14498;K14498	-	GO:0004672//protein kinase activity;GO:0005515//protein binding;GO:0005524//ATP binding	GO:0006468//protein phosphorylation	--
gene-D9Q98_004959	gene-D9Q98_004959	0	212.00631713867188	151.0269012451172	218.09573364257812	ycf19	PSC70007.1 fanciful K+ uptake-b family transporter [Micractinium conductrix]	-	-	-	-	GO:0005575//cellular_component;GO:0005622//intracellular anatomical structure;GO:0005737//cytoplasm;GO:0009507//chloroplast;GO:0009526//plastid envelope;GO:0009534//chloroplast thylakoid;GO:0009535//chloroplast thylakoid membrane;GO:0009536//plastid;GO:0009579//thylakoid;GO:0009941//chloroplast envelope;GO:0016020//membrane;GO:0016021//integral component of membrane;GO:0031224//intrinsic componen…	-	GO:0006996//organelle organization;GO:0008150//biological_process;GO:0009657//plastid organization;GO:0009658//chloroplast organization;GO:0009987//cellular process;GO:0010020//chloroplast fission;GO:0016043//cellular component organization;GO:0043572//plastid fission;GO:0048285//organelle fission;GO:0071840//cellular component organization or biogenesis;GO:0090143//nucleoid organization	--
gene-D9Q98_004963	gene-D9Q98_004963	0	91.24065399169922	51.3173713684082	52.915897369384766	KARS1	PSC69980.1 lysine-tRNA ligase isoform X2 [Micractinium conductrix]	Genetic Information Processing	Translation	ko00970//Aminoacyl-tRNA biosynthesis	K04567	GO:0005575//cellular_component;GO:0005622//intracellular anatomical structure;GO:0005737//cytoplasm;GO:0005829//cytosol;GO:0005911//cell-cell junction;GO:0009328//phenylalanine-tRNA ligase complex;GO:0009506//plasmodesma;GO:0030054//cell junction;GO:0055044//symplast	GO:0000049//tRNA binding;GO:0000166//nucleotide binding;GO:0003674//molecular_function;GO:0003676//nucleic acid binding;GO:0003677//DNA binding;GO:0003824//catalytic activity;GO:0004812//aminoacyl-tRNA ligase activity;GO:0004815//aspartate-tRNA ligase activity;GO:0004816//asparagine-tRNA ligase activity;GO:0004821//histidine-tRNA ligase activity;GO:0004824//lysine-tRNA ligase activity;GO:0004826/…	GO:0006082//organic acid metabolic process;GO:0006139//nucleobase-containing compound metabolic process;GO:0006399//tRNA metabolic process;GO:0006412//translation;GO:0006418//tRNA aminoacylation for protein translation;GO:0006421//asparaginyl-tRNA aminoacylation;GO:0006422//aspartyl-tRNA aminoacylation;GO:0006427//histidyl-tRNA aminoacylation;GO:0006430//lysyl-tRNA aminoacylation;GO:0006432//phen…	--
gene-D9Q98_004991	gene-D9Q98_004991	0	59.31377410888672	0	45.330772399902344	LACS6	PRW32976.1 Long chain acyl- synthetase peroxisomal [Chlorella sorokiniana]	Metabolism;Metabolism;Cellular Processes;Metabolism;Metabolism	Global and overview maps;Global and overview maps;Transport and catabolism;Lipid metabolism;Lipid metabolism	ko01100//Metabolic pathways;ko01212//Fatty acid metabolism;ko04146//Peroxisome;ko00061//Fatty acid biosynthesis;ko00071//Fatty acid degradation	K01897;K01897;K01897;K01897;K01897	GO:0005575//cellular_component;GO:0005622//intracellular anatomical structure;GO:0005737//cytoplasm;GO:0005739//mitochondrion;GO:0005777//peroxisome;GO:0042579//microbody;GO:0043226//organelle;GO:0043227//membrane-bounded organelle;GO:0043229//intracellular organelle;GO:0043231//intracellular membrane-bounded organelle	GO:0000166//nucleotide binding;GO:0003674//molecular_function;GO:0003824//catalytic activity;GO:0003987//acetate-CoA ligase activity;GO:0004467//long-chain fatty acid-CoA ligase activity;GO:0005488//binding;GO:0005524//ATP binding;GO:0008668//(2,3-dihydroxybenzoyl)adenylate synthase activity;GO:0008756//o-succinylbenzoate-CoA ligase activity;GO:0015645//fatty acid ligase activity;GO:0016405//CoA-…	GO:0001676//long-chain fatty acid metabolic process;GO:0006082//organic acid metabolic process;GO:0006629//lipid metabolic process;GO:0006631//fatty acid metabolic process;GO:0008150//biological_process;GO:0008152//metabolic process;GO:0009234//menaquinone biosynthetic process;GO:0009987//cellular process;GO:0019290//siderophore biosynthetic process;GO:0019350//teichoic acid biosynthetic process;…	--
gene-D9Q98_005035	gene-D9Q98_005035	0	496.7304992675781	489.1316833496094	434.587158203125	HIR2	PRW33041.1 hypersensitive-induced response 1 [Chlorella sorokiniana]	-	-	-	-	GO:0030288//outer membrane-bounded periplasmic space	GO:0003674//molecular_function	GO:0045861//negative regulation of proteolysis	--
gene-D9Q98_005036	gene-D9Q98_005036	0	56.822967529296875	20.949758529663086	39.451202392578125	SAHH	XP_005843353.1 S-adenosyl-L-homocysteine hydrolase [Chlorella variabilis]	Metabolism;Metabolism	Global and overview maps;Amino acid metabolism	ko01100//Metabolic pathways;ko00270//Cysteine and methionine metabolism	K01251;K01251	GO:0005575//cellular_component;GO:0005576//extracellular region;GO:0005622//intracellular anatomical structure;GO:0005634//nucleus;GO:0005737//cytoplasm;GO:0005829//cytosol;GO:0005856//cytoskeleton;GO:0005938//cell cortex;GO:0015629//actin cytoskeleton;GO:0031002//actin rod;GO:0031012//extracellular matrix;GO:0031410//cytoplasmic vesicle;GO:0031982//vesicle;GO:0032432//actin filament bundle;GO:00…	GO:0000166//nucleotide binding;GO:0003674//molecular_function;GO:0003824//catalytic activity;GO:0004013//adenosylhomocysteinase activity;GO:0004455//ketol-acid reductoisomerase activity;GO:0004488//methylenetetrahydrofolate dehydrogenase (NADP+) activity;GO:0004617//phosphoglycerate dehydrogenase activity;GO:0005488//binding;GO:0005515//protein binding;GO:0016491//oxidoreductase activity;GO:00167…	GO:0000096//sulfur amino acid metabolic process;GO:0000097//sulfur amino acid biosynthetic process;GO:0001666//response to hypoxia;GO:0002376//immune system process;GO:0002437//inflammatory response to antigenic stimulus;GO:0002439//chronic inflammatory response to antigenic stimulus;GO:0002544//chronic inflammatory response;GO:0006082//organic acid metabolic process;GO:0006139//nucleobase-contai…	--
gene-D9Q98_005045	gene-D9Q98_005045	0	466.1723327636719	297.9878845214844	387.2642822265625	H1A	PSC72999.1 p-type h+-atpase isoform D [Micractinium conductrix]	Metabolism;Metabolism	Global and overview maps;Energy metabolism	ko01100//Metabolic pathways;ko00190//Oxidative phosphorylation	K01535;K01535	GO:0031004//potassium ion-transporting ATPase complex	GO:0005375//copper ion transmembrane transporter activity;GO:0005388//P-type calcium transporter activity;GO:0008556//P-type potassium transmembrane transporter activity;GO:0008967//phosphoglycolate phosphatase activity;GO:0015434//ABC-type cadmium transporter activity;GO:0015444//P-type magnesium transporter activity;GO:0016787//hydrolase activity;GO:0042625//ATPase-coupled ion transmembrane tra…	GO:0006545//glycine biosynthetic process;GO:0006564//L-serine biosynthetic process;GO:0006813//potassium ion transport;GO:0006816//calcium ion transport;GO:0006825//copper ion transport;GO:0008152//metabolic process;GO:0015691//cadmium ion transport;GO:0015693//magnesium ion transport;GO:0030001//metal ion transport	--
gene-D9Q98_005063	gene-D9Q98_005063	0	25.74610137939453	39.316322326660156	19.63330841064453	DDB_G0284901	XP_005843403.1 hypothetical protein CHLNCDRAFT_49249 [Chlorella variabilis]	-	-	-	-	-	-	-	--
gene-D9Q98_005092	gene-D9Q98_005092	0	201.75625610351562	103.87438201904297	179.78738403320312	PHOT	XP_005843382.1 hypothetical protein CHLNCDRAFT_141214 [Chlorella variabilis]	-	-	-	-	-	GO:0004672//protein kinase activity;GO:0005515//protein binding;GO:0005524//ATP binding	GO:0006355//regulation of transcription, DNA-templated;GO:0006468//protein phosphorylation;GO:0007165//signal transduction	--
gene-D9Q98_005101	gene-D9Q98_005101	0	132.2403564453125	66.45321655273438	79.42906188964844	CAM2	PSC76513.1 calmodulin [Micractinium conductrix]	Environmental Information Processing;Organismal Systems;Environmental Information Processing	Signal transduction;Environmental adaptation;Signal transduction	ko04016//MAPK signaling pathway - plant;ko04626//Plant-pathogen interaction;ko04070//Phosphatidylinositol signaling system	K02183;K02183;K02183	GO:0005575//cellular_component;GO:0005622//intracellular anatomical structure;GO:0005737//cytoplasm;GO:0005856//cytoskeleton;GO:0005929//cilium;GO:0031514//motile cilium;GO:0042995//cell projection;GO:0043226//organelle;GO:0043228//non-membrane-bounded organelle;GO:0043229//intracellular organelle;GO:0043232//intracellular non-membrane-bounded organelle;GO:0120025//plasma membrane bounded cell pr…	GO:0003674//molecular_function;GO:0004553//hydrolase activity, hydrolyzing O-glycosyl compounds;GO:0005488//binding;GO:0005509//calcium ion binding;GO:0005515//protein binding;GO:0008679//2-hydroxy-3-oxopropionate reductase activity;GO:0019784//NEDD8-specific protease activity;GO:0043167//ion binding;GO:0043169//cation binding;GO:0046872//metal ion binding	GO:0000272//polysaccharide catabolic process;GO:0039693//viral DNA genome replication	--
gene-D9Q98_005169	gene-D9Q98_005169	0	39.66805648803711	41.98211669921875	49.09484100341797	ribH	PSC71225.1 6,7-dimethyl-8-ribityllumazine synthase [Micractinium conductrix]	Metabolism;Metabolism;Metabolism	Global and overview maps;Global and overview maps;Metabolism of cofactors and vitamins	ko01100//Metabolic pathways;ko01110//Biosynthesis of secondary metabolites;ko00740//Riboflavin metabolism	K00794;K00794;K00794	GO:0005575//cellular_component;GO:0005622//intracellular anatomical structure;GO:0005634//nucleus;GO:0005737//cytoplasm;GO:0005739//mitochondrion;GO:0005740//mitochondrial envelope;GO:0005743//mitochondrial inner membrane;GO:0005758//mitochondrial intermembrane space;GO:0009349//riboflavin synthase complex;GO:0009507//chloroplast;GO:0009532//plastid stroma;GO:0009536//plastid;GO:0009570//chloropl…	GO:0000906//6,7-dimethyl-8-ribityllumazine synthase activity;GO:0003674//molecular_function;GO:0003824//catalytic activity;GO:0005488//binding;GO:0009055//electron transfer activity;GO:0016491//oxidoreductase activity;GO:0016740//transferase activity;GO:0016765//transferase activity, transferring alkyl or aryl (other than methyl) groups;GO:0019842//vitamin binding;GO:0020037//heme binding;GO:0036…	GO:0006091//generation of precursor metabolites and energy;GO:0006766//vitamin metabolic process;GO:0006767//water-soluble vitamin metabolic process;GO:0006771//riboflavin metabolic process;GO:0006807//nitrogen compound metabolic process;GO:0008150//biological_process;GO:0008152//metabolic process;GO:0009058//biosynthetic process;GO:0009110//vitamin biosynthetic process;GO:0009231//riboflavin bio…	--
gene-D9Q98_005224	gene-D9Q98_005224	0	94.20099639892578	56.044246673583984	70.00237274169922	SAMC1	PRW20277.1 S-adenosylmethionine carrier chloroplastic mitochondrial [Chlorella sorokiniana]	-	-	-	-	-	-	-	--
gene-D9Q98_005227	gene-D9Q98_005227	0	12048.1796875	9217.1083984375	12508.513671875	PSAL	XP_005844020.1 hypothetical protein CHLNCDRAFT_32796 [Chlorella variabilis]	Metabolism;Metabolism	Global and overview maps;Energy metabolism	ko01100//Metabolic pathways;ko00195//Photosynthesis	K02699;K02699	GO:0005575//cellular_component;GO:0005622//intracellular anatomical structure;GO:0005737//cytoplasm;GO:0009507//chloroplast;GO:0009521//photosystem;GO:0009522//photosystem I;GO:0009526//plastid envelope;GO:0009532//plastid stroma;GO:0009534//chloroplast thylakoid;GO:0009535//chloroplast thylakoid membrane;GO:0009536//plastid;GO:0009538//photosystem I reaction center;GO:0009570//chloroplast stroma…	GO:0003674//molecular_function;GO:0005488//binding;GO:0005515//protein binding;GO:0019904//protein domain specific binding	GO:0008150//biological_process;GO:0008152//metabolic process;GO:0009987//cellular process;GO:0015979//photosynthesis;GO:0044237//cellular metabolic process	--
gene-D9Q98_005307	gene-D9Q98_005307	0	90.9322509765625	37.136390686035156	92.25399780273438	AGPL1	XP_005842916.1 hypothetical protein CHLNCDRAFT_37654 [Chlorella variabilis]	Metabolism;Metabolism;Metabolism;Metabolism	Global and overview maps;Global and overview maps;Carbohydrate metabolism;Carbohydrate metabolism	ko01100//Metabolic pathways;ko01110//Biosynthesis of secondary metabolites;ko00520//Amino sugar and nucleotide sugar metabolism;ko00500//Starch and sucrose metabolism	K00975;K00975;K00975;K00975	GO:0005737//cytoplasm	GO:0003977//UDP-N-acetylglucosamine diphosphorylase activity;GO:0003983//UTP:glucose-1-phosphate uridylyltransferase activity;GO:0004476//mannose-6-phosphate isomerase activity;GO:0008878//glucose-1-phosphate adenylyltransferase activity;GO:0008879//glucose-1-phosphate thymidylyltransferase activity;GO:0008905//mannose-phosphate guanylyltransferase activity;GO:0016779//nucleotidyltransferase acti…	GO:0000271//polysaccharide biosynthetic process;GO:0005978//glycogen biosynthetic process;GO:0009058//biosynthetic process;GO:0009103//lipopolysaccharide biosynthetic process;GO:0009225//nucleotide-sugar metabolic process;GO:0009243//O antigen biosynthetic process;GO:0009252//peptidoglycan biosynthetic process;GO:0019305//dTDP-rhamnose biosynthetic process	--
gene-D9Q98_005313	gene-D9Q98_005313	0	53.883548736572266	101.62925720214844	50.63542938232422	RPL7A-1	XP_005842960.1 hypothetical protein CHLNCDRAFT_59830 [Chlorella variabilis]	Genetic Information Processing	Translation	ko03010//Ribosome	K02936	GO:0005575//cellular_component;GO:0005622//intracellular anatomical structure;GO:0005634//nucleus;GO:0005730//nucleolus;GO:0005732//sno(s)RNA-containing ribonucleoprotein complex;GO:0005737//cytoplasm;GO:0005794//Golgi apparatus;GO:0005829//cytosol;GO:0005840//ribosome;GO:0005886//plasma membrane;GO:0012505//endomembrane system;GO:0015934//large ribosomal subunit;GO:0016020//membrane;GO:0016021//…	GO:0003674//molecular_function;GO:0003676//nucleic acid binding;GO:0003723//RNA binding;GO:0003735//structural constituent of ribosome;GO:0005085//guanyl-nucleotide exchange factor activity;GO:0005096//GTPase activator activity;GO:0005102//signaling receptor binding;GO:0005198//structural molecule activity;GO:0005488//binding;GO:0005515//protein binding;GO:0008047//enzyme activator activity;GO:00…	GO:0000470//maturation of LSU-rRNA;GO:0000491//small nucleolar ribonucleoprotein complex assembly;GO:0000492//box C/D snoRNP assembly;GO:0002181//cytoplasmic translation;GO:0003008//system process;GO:0003013//circulatory system process;GO:0003018//vascular process in circulatory system;GO:0003056//regulation of vascular associated smooth muscle contraction;GO:0006139//nucleobase-containing compou…	--
gene-D9Q98_005331	gene-D9Q98_005331	0	18.35637855529785	0	27.441556930541992	Mmab	XP_005851661.1 hypothetical protein CHLNCDRAFT_49309 [Chlorella variabilis]	Metabolism;Metabolism	Global and overview maps;Metabolism of cofactors and vitamins	ko01100//Metabolic pathways;ko00860//Porphyrin metabolism	K00798;K00798	-	GO:0008817//cob(I)yrinic acid a,c-diamide adenosyltransferase activity	GO:0009236//cobalamin biosynthetic process	--
gene-D9Q98_005335	gene-D9Q98_005335	0	100.0204086303711	0	53.393516540527344	--	PSC67346.1 rhamnose biosynthetic enzyme 1 [Micractinium conductrix]	-	-	-	-	GO:0000228//nuclear chromosome;GO:0000785//chromatin;GO:0000793//condensed chromosome;GO:0000794//condensed nuclear chromosome;GO:0005575//cellular_component;GO:0005622//intracellular anatomical structure;GO:0005634//nucleus;GO:0005694//chromosome;GO:0005730//nucleolus;GO:0031974//membrane-enclosed lumen;GO:0031981//nuclear lumen;GO:0043226//organelle;GO:0043227//membrane-bounded organelle;GO:004…	GO:0003674//molecular_function;GO:0003676//nucleic acid binding;GO:0003677//DNA binding;GO:0003690//double-stranded DNA binding;GO:0005488//binding;GO:0005515//protein binding;GO:0097159//organic cyclic compound binding;GO:1901363//heterocyclic compound binding	GO:0000003//reproduction;GO:0000280//nuclear division;GO:0006139//nucleobase-containing compound metabolic process;GO:0006259//DNA metabolic process;GO:0006281//DNA repair;GO:0006302//double-strand break repair;GO:0006310//DNA recombination;GO:0006725//cellular aromatic compound metabolic process;GO:0006807//nitrogen compound metabolic process;GO:0006950//response to stress;GO:0006974//cellular r…	--
gene-D9Q98_005340	gene-D9Q98_005340	0	130.10426330566406	154.02110290527344	75.76469421386719	NRS/ER	XP_005851985.1 hypothetical protein CHLNCDRAFT_132889 [Chlorella variabilis]	Metabolism;Metabolism;Metabolism;Metabolism	Global and overview maps;Global and overview maps;Carbohydrate metabolism;Metabolism of terpenoids and polyketides	ko01100//Metabolic pathways;ko01110//Biosynthesis of secondary metabolites;ko00520//Amino sugar and nucleotide sugar metabolism;ko00523//Polyketide sugar unit biosynthesis	K12451;K12451;K12451;K12451	GO:0005575//cellular_component;GO:0005622//intracellular anatomical structure;GO:0005737//cytoplasm;GO:0005829//cytosol;GO:0005911//cell-cell junction;GO:0009506//plasmodesma;GO:0030054//cell junction;GO:0055044//symplast	GO:0003674//molecular_function;GO:0003824//catalytic activity;GO:0003854//3-beta-hydroxy-delta5-steroid dehydrogenase activity;GO:0003978//UDP-glucose 4-epimerase activity;GO:0008460//dTDP-glucose 4,6-dehydratase activity;GO:0008831//dTDP-4-dehydrorhamnose reductase activity;GO:0010280//UDP-L-rhamnose synthase activity;GO:0016491//oxidoreductase activity;GO:0016616//oxidoreductase activity, actin…	GO:0006012//galactose metabolic process;GO:0006139//nucleobase-containing compound metabolic process;GO:0006694//steroid biosynthetic process;GO:0006725//cellular aromatic compound metabolic process;GO:0006793//phosphorus metabolic process;GO:0006807//nitrogen compound metabolic process;GO:0006810//transport;GO:0008150//biological_process;GO:0008152//metabolic process;GO:0009058//biosynthetic pro…	--
gene-D9Q98_005380	gene-D9Q98_005380	0	27.9263916015625	0	24.101430892944336	aceA	PSC74855.1 Isocitrate lyase [Micractinium conductrix]	Metabolism;Metabolism;Metabolism;Metabolism	Global and overview maps;Global and overview maps;Global and overview maps;Carbohydrate metabolism	ko01100//Metabolic pathways;ko01110//Biosynthesis of secondary metabolites;ko01200//Carbon metabolism;ko00630//Glyoxylate and dicarboxylate metabolism	K01637;K01637;K01637;K01637	-	GO:0003674//molecular_function;GO:0003824//catalytic activity;GO:0004451//isocitrate lyase activity;GO:0004474//malate synthase activity;GO:0008807//carboxyvinyl-carboxyphosphonate phosphorylmutase activity;GO:0016740//transferase activity;GO:0016746//acyltransferase activity;GO:0016829//lyase activity;GO:0016830//carbon-carbon lyase activity;GO:0016833//oxo-acid-lyase activity;GO:0033978//phosph…	GO:0005975//carbohydrate metabolic process;GO:0006081//cellular aldehyde metabolic process;GO:0006082//organic acid metabolic process;GO:0006091//generation of precursor metabolites and energy;GO:0006097//glyoxylate cycle;GO:0006099//tricarboxylic acid cycle;GO:0006101//citrate metabolic process;GO:0007275//multicellular organism development;GO:0007568//aging;GO:0008150//biological_process;GO:000…	--
gene-D9Q98_005409	gene-D9Q98_005409	0	0	247.95571899414062	10.257604598999023	fusA2	PRW60325.1 elongation factor G- chloroplastic [Chlorella sorokiniana]	-	-	-	-	GO:0005575//cellular_component;GO:0005576//extracellular region;GO:0005622//intracellular anatomical structure;GO:0005737//cytoplasm;GO:0005739//mitochondrion;GO:0009507//chloroplast;GO:0009526//plastid envelope;GO:0009532//plastid stroma;GO:0009536//plastid;GO:0009570//chloroplast stroma;GO:0009941//chloroplast envelope;GO:0031967//organelle envelope;GO:0031975//envelope;GO:0043226//organelle;GO…	GO:0000166//nucleotide binding;GO:0001882//nucleoside binding;GO:0001883//purine nucleoside binding;GO:0003674//molecular_function;GO:0003676//nucleic acid binding;GO:0003723//RNA binding;GO:0003743//translation initiation factor activity;GO:0003746//translation elongation factor activity;GO:0003747//translation release factor activity;GO:0003824//catalytic activity;GO:0003924//GTPase activity;GO…	GO:0000103//sulfate assimilation;GO:0001514//selenocysteine incorporation;GO:0006412//translation;GO:0006413//translational initiation;GO:0006414//translational elongation;GO:0006415//translational termination;GO:0006518//peptide metabolic process;GO:0006807//nitrogen compound metabolic process;GO:0006950//response to stress;GO:0006996//organelle organization;GO:0007275//multicellular organism de…	--
gene-D9Q98_005430	gene-D9Q98_005430	0	203.87599182128906	145.82847595214844	214.34996032714844	ABCG36	PRW60808.1 Pleiotropic drug resistance 1 [Chlorella sorokiniana]	-	-	-	-	GO:0000502//proteasome complex;GO:0005575//cellular_component;GO:0005887//integral component of plasma membrane;GO:0009380//excinuclease repair complex;GO:0009898//cytoplasmic side of plasma membrane;GO:0016020//membrane;GO:0016021//integral component of membrane;GO:0043190//ATP-binding cassette (ABC) transporter complex;GO:0055051//ATP-binding cassette (ABC) transporter complex, integrated subst…	GO:0000166//nucleotide binding;GO:0003674//molecular_function;GO:0003723//RNA binding;GO:0003724//RNA helicase activity;GO:0003924//GTPase activity;GO:0005319//lipid transporter activity;GO:0005524//ATP binding;GO:0005525//GTP binding;GO:0009381//excinuclease ABC activity;GO:0015220//choline transmembrane transporter activity;GO:0015221//lipopolysaccharide transmembrane transporter activity;GO:00…	GO:0000910//cytokinesis;GO:0002949//tRNA threonylcarbamoyladenosine modification;GO:0006289//nucleotide-excision repair;GO:0006464//cellular protein modification process;GO:0006576//cellular biogenic amine metabolic process;GO:0006810//transport;GO:0006817//phosphate ion transport;GO:0006824//cobalt ion transport;GO:0006855//xenobiotic transmembrane transport;GO:0006869//lipid transport;GO:000760…	--
gene-D9Q98_005469	gene-D9Q98_005469	0	86.7729721069336	22.92369270324707	78.87938690185547	EIF4A3B	XP_005851716.1 hypothetical protein CHLNCDRAFT_29172 [Chlorella variabilis]	Genetic Information Processing;Genetic Information Processing;Genetic Information Processing	Transcription;Translation;Translation	ko03040//Spliceosome;ko03013//Nucleocytoplasmic transport;ko03015//mRNA surveillance pathway	K13025;K13025;K13025	GO:0005575//cellular_component;GO:0005622//intracellular anatomical structure;GO:0005634//nucleus;GO:0005654//nucleoplasm;GO:0005658//alpha DNA polymerase:primase complex;GO:0005681//spliceosomal complex;GO:0005730//nucleolus;GO:0005737//cytoplasm;GO:0005829//cytosol;GO:0009380//excinuclease repair complex;GO:0009898//cytoplasmic side of plasma membrane;GO:0016604//nuclear body;GO:0016607//nuclea…	GO:0000166//nucleotide binding;GO:0003674//molecular_function;GO:0003676//nucleic acid binding;GO:0003677//DNA binding;GO:0003678//DNA helicase activity;GO:0003688//DNA replication origin binding;GO:0003690//double-stranded DNA binding;GO:0003723//RNA binding;GO:0003724//RNA helicase activity;GO:0003727//single-stranded RNA binding;GO:0003729//mRNA binding;GO:0003824//catalytic activity;GO:000391…	GO:0000003//reproduction;GO:0000184//nuclear-transcribed mRNA catabolic process, nonsense-mediated decay;GO:0000375//RNA splicing, via transesterification reactions;GO:0000377//RNA splicing, via transesterification reactions with bulged adenosine as nucleophile;GO:0000381//regulation of alternative mRNA splicing, via spliceosome;GO:0000398//mRNA splicing, via spliceosome;GO:0000462//maturation of…	--
gene-D9Q98_005486	gene-D9Q98_005486	0	49.321739196777344	80.28472900390625	22.640153884887695	CYP38	PRW60543.1 Peptidyl-prolyl cis-trans chloroplastic [Chlorella sorokiniana]	-	-	-	-	GO:0005575//cellular_component;GO:0005622//intracellular anatomical structure;GO:0005737//cytoplasm;GO:0009507//chloroplast;GO:0009532//plastid stroma;GO:0009534//chloroplast thylakoid;GO:0009535//chloroplast thylakoid membrane;GO:0009536//plastid;GO:0009543//chloroplast thylakoid lumen;GO:0009570//chloroplast stroma;GO:0009579//thylakoid;GO:0016020//membrane;GO:0031976//plastid thylakoid;GO:0031…	GO:0003674//molecular_function;GO:0003755//peptidyl-prolyl cis-trans isomerase activity;GO:0003824//catalytic activity;GO:0016853//isomerase activity;GO:0016859//cis-trans isomerase activity;GO:0140096//catalytic activity, acting on a protein	GO:0000413//protein peptidyl-prolyl isomerization;GO:0006464//cellular protein modification process;GO:0006807//nitrogen compound metabolic process;GO:0006950//response to stress;GO:0006952//defense response;GO:0008150//biological_process;GO:0008152//metabolic process;GO:0009605//response to external stimulus;GO:0009607//response to biotic stimulus;GO:0009617//response to bacterium;GO:0009987//ce…	--
gene-D9Q98_005514	gene-D9Q98_005514	0	26.38468360900879	50.46397399902344	28.952194213867188	CYT1	PRW60871.1 Mannose-1-phosphate guanylyltransferase 1 isoform B [Chlorella sorokiniana]	Metabolism;Metabolism;Metabolism;Metabolism	Global and overview maps;Global and overview maps;Carbohydrate metabolism;Carbohydrate metabolism	ko01100//Metabolic pathways;ko01110//Biosynthesis of secondary metabolites;ko00520//Amino sugar and nucleotide sugar metabolism;ko00051//Fructose and mannose metabolism	K00966;K00966;K00966;K00966	GO:0005575//cellular_component;GO:0005618//cell wall;GO:0005622//intracellular anatomical structure;GO:0005634//nucleus;GO:0005737//cytoplasm;GO:0005829//cytosol;GO:0005886//plasma membrane;GO:0009277//fungal-type cell wall;GO:0009986//cell surface;GO:0016020//membrane;GO:0030312//external encapsulating structure;GO:0030445//yeast-form cell wall;GO:0043226//organelle;GO:0043227//membrane-bounded …	GO:0000166//nucleotide binding;GO:0001882//nucleoside binding;GO:0001883//purine nucleoside binding;GO:0003674//molecular_function;GO:0003824//catalytic activity;GO:0003977//UDP-N-acetylglucosamine diphosphorylase activity;GO:0003983//UTP:glucose-1-phosphate uridylyltransferase activity;GO:0004475//mannose-1-phosphate guanylyltransferase activity;GO:0004476//mannose-6-phosphate isomerase activity…	GO:0000032//cell wall mannoprotein biosynthetic process;GO:0000271//polysaccharide biosynthetic process;GO:0000278//mitotic cell cycle;GO:0000281//mitotic cytokinesis;GO:0000302//response to reactive oxygen species;GO:0000910//cytokinesis;GO:0000917//division septum assembly;GO:0001101//response to acid chemical;GO:0002164//larval development;GO:0002376//immune system process;GO:0002520//immune s…	--
gene-D9Q98_005564	gene-D9Q98_005564	0	687.508544921875	411.7414245605469	628.1915283203125	LACS4	PSC74925.1 long chain acyl-synthetase 4-like [Micractinium conductrix]	Metabolism;Metabolism;Cellular Processes;Metabolism;Metabolism	Global and overview maps;Global and overview maps;Transport and catabolism;Lipid metabolism;Lipid metabolism	ko01100//Metabolic pathways;ko01212//Fatty acid metabolism;ko04146//Peroxisome;ko00061//Fatty acid biosynthesis;ko00071//Fatty acid degradation	K01897;K01897;K01897;K01897;K01897	-	GO:0003987//acetate-CoA ligase activity;GO:0004043//L-aminoadipate-semialdehyde dehydrogenase activity;GO:0008668//(2,3-dihydroxybenzoyl)adenylate synthase activity;GO:0008756//o-succinylbenzoate-CoA ligase activity;GO:0030729//acetoacetate-CoA ligase activity;GO:0047473//D-alanine [D-alanyl carrier protein] ligase activity;GO:0050218//propionate-CoA ligase activity	GO:0009234//menaquinone biosynthetic process;GO:0019287//isopentenyl diphosphate biosynthetic process, mevalonate pathway;GO:0019290//siderophore biosynthetic process;GO:0019350//teichoic acid biosynthetic process;GO:0019427//acetyl-CoA biosynthetic process from acetate;GO:0019878//lysine biosynthetic process via aminoadipic acid	--
gene-D9Q98_005574	gene-D9Q98_005574	0	380.6427001953125	179.9517822265625	234.20083618164062	At2g33220	PRW60799.1 NADH dehydrogenase [ubiquinone] 1 alpha subcomplex subunit 13-B [Chlorella sorokiniana]	Metabolism;Metabolism	Global and overview maps;Energy metabolism	ko01100//Metabolic pathways;ko00190//Oxidative phosphorylation	K11353;K11353	GO:0005575//cellular_component;GO:0005622//intracellular anatomical structure;GO:0005634//nucleus;GO:0005654//nucleoplasm;GO:0005737//cytoplasm;GO:0005739//mitochondrion;GO:0005740//mitochondrial envelope;GO:0005743//mitochondrial inner membrane;GO:0005746//mitochondrial respirasome;GO:0005747//mitochondrial respiratory chain complex I;GO:0016020//membrane;GO:0016021//integral component of membra…	GO:0000166//nucleotide binding;GO:0003674//molecular_function;GO:0003824//catalytic activity;GO:0003954//NADH dehydrogenase activity;GO:0005488//binding;GO:0005524//ATP binding;GO:0008137//NADH dehydrogenase (ubiquinone) activity;GO:0016491//oxidoreductase activity;GO:0016651//oxidoreductase activity, acting on NAD(P)H;GO:0016655//oxidoreductase activity, acting on NAD(P)H, quinone or similar com…	GO:0001101//response to acid chemical;GO:0001558//regulation of cell growth;GO:0006091//generation of precursor metabolites and energy;GO:0006119//oxidative phosphorylation;GO:0006120//mitochondrial electron transport, NADH to ubiquinone;GO:0006139//nucleobase-containing compound metabolic process;GO:0006163//purine nucleotide metabolic process;GO:0006355//regulation of transcription, DNA-templat…	--
gene-D9Q98_005577	gene-D9Q98_005577	0	66.4715347290039	0	39.75468826293945	mls	PSC74854.1 malate synthase A [Micractinium conductrix]	Metabolism;Metabolism;Metabolism;Metabolism;Metabolism	Global and overview maps;Global and overview maps;Global and overview maps;Carbohydrate metabolism;Carbohydrate metabolism	ko01100//Metabolic pathways;ko01110//Biosynthesis of secondary metabolites;ko01200//Carbon metabolism;ko00620//Pyruvate metabolism;ko00630//Glyoxylate and dicarboxylate metabolism	K01638;K01638;K01638;K01638;K01638	-	GO:0004474//malate synthase activity	GO:0006097//glyoxylate cycle;GO:0006099//tricarboxylic acid cycle	--
gene-D9Q98_005624	gene-D9Q98_005624	0	75.08269500732422	19.54688835144043	70.64734649658203	AGPC	PRW60444.1 ADP-glucose pyrophosphorylase small subunit isoform A [Chlorella sorokiniana]	Metabolism;Metabolism;Metabolism;Metabolism	Global and overview maps;Global and overview maps;Carbohydrate metabolism;Carbohydrate metabolism	ko01100//Metabolic pathways;ko01110//Biosynthesis of secondary metabolites;ko00520//Amino sugar and nucleotide sugar metabolism;ko00500//Starch and sucrose metabolism	K00975;K00975;K00975;K00975	GO:0005575//cellular_component;GO:0005576//extracellular region;GO:0005622//intracellular anatomical structure;GO:0005737//cytoplasm;GO:0009507//chloroplast;GO:0009532//plastid stroma;GO:0009536//plastid;GO:0009570//chloroplast stroma;GO:0030929//ADPG pyrophosphorylase complex;GO:0030931//heterotetrameric ADPG pyrophosphorylase complex;GO:0032991//protein-containing complex;GO:0043226//organelle;…	GO:0000166//nucleotide binding;GO:0003674//molecular_function;GO:0003824//catalytic activity;GO:0003977//UDP-N-acetylglucosamine diphosphorylase activity;GO:0003983//UTP:glucose-1-phosphate uridylyltransferase activity;GO:0005488//binding;GO:0005524//ATP binding;GO:0008878//glucose-1-phosphate adenylyltransferase activity;GO:0008879//glucose-1-phosphate thymidylyltransferase activity;GO:0016410//…	GO:0000003//reproduction;GO:0000271//polysaccharide biosynthetic process;GO:0003006//developmental process involved in reproduction;GO:0005975//carbohydrate metabolic process;GO:0005976//polysaccharide metabolic process;GO:0005977//glycogen metabolic process;GO:0005978//glycogen biosynthetic process;GO:0005982//starch metabolic process;GO:0006073//cellular glucan metabolic process;GO:0006091//gen…	--
gene-D9Q98_005675	gene-D9Q98_005675	0	67.9942855834961	40.5713005065918	82.62972259521484	Os08g0327400	XP_005852175.1 hypothetical protein CHLNCDRAFT_59537 [Chlorella variabilis]	Metabolism;Metabolism;Metabolism;Metabolism;Metabolism	Global and overview maps;Global and overview maps;Global and overview maps;Lipid metabolism;Metabolism of cofactors and vitamins	ko01100//Metabolic pathways;ko01110//Biosynthesis of secondary metabolites;ko01212//Fatty acid metabolism;ko00061//Fatty acid biosynthesis;ko00780//Biotin metabolism	K00208;K00208;K00208;K00208;K00208	GO:0005575//cellular_component;GO:0005622//intracellular anatomical structure;GO:0005737//cytoplasm;GO:0005829//cytosol;GO:0005835//fatty acid synthase complex;GO:0009507//chloroplast;GO:0009526//plastid envelope;GO:0009532//plastid stroma;GO:0009536//plastid;GO:0009570//chloroplast stroma;GO:0009579//thylakoid;GO:0009941//chloroplast envelope;GO:0031967//organelle envelope;GO:0031975//envelope;G…	GO:0003674//molecular_function;GO:0003824//catalytic activity;GO:0004312//fatty acid synthase activity;GO:0004316//3-oxoacyl-[acyl-carrier-protein] reductase (NADPH) activity;GO:0004318//enoyl-[acyl-carrier-protein] reductase (NADH) activity;GO:0005488//binding;GO:0005507//copper ion binding;GO:0008667//2,3-dihydro-2,3-dihydroxybenzoate dehydrogenase activity;GO:0008678//2-deoxy-D-gluconate 3-deh…	GO:0000272//polysaccharide catabolic process;GO:0006082//organic acid metabolic process;GO:0006629//lipid metabolic process;GO:0006631//fatty acid metabolic process;GO:0006633//fatty acid biosynthetic process;GO:0008150//biological_process;GO:0008152//metabolic process;GO:0008610//lipid biosynthetic process;GO:0009058//biosynthetic process;GO:0009987//cellular process;GO:0016053//organic acid bio…	--
gene-D9Q98_005683	gene-D9Q98_005683;gene-D9Q98_007011;gene-D9Q98_007393;gene-D9Q98_007415;gene-D9Q98_009906;gene-D9Q98_009928;gene-D9Q98_009936;gene-D9Q98_009955;gene-D9Q98_009962;gene-D9Q98_009984	0	4264.5927734375	2642.421875	3424.603759765625	H2A-II	PSC73573.1 SRSF kinase isoform A [Micractinium conductrix]	-	-	-	-	-	GO:0003677//DNA binding	-	--
gene-D9Q98_007011	gene-D9Q98_005683;gene-D9Q98_007011;gene-D9Q98_007393;gene-D9Q98_007415;gene-D9Q98_009906;gene-D9Q98_009928;gene-D9Q98_009936;gene-D9Q98_009955;gene-D9Q98_009962;gene-D9Q98_009984	0	4264.5927734375	2642.421875	3424.603759765625	H2A-II	XP_005848689.1 hypothetical protein CHLNCDRAFT_21904 [Chlorella variabilis]	-	-	-	-	-	GO:0003677//DNA binding	-	--
gene-D9Q98_007393	gene-D9Q98_005683;gene-D9Q98_007011;gene-D9Q98_007393;gene-D9Q98_007415;gene-D9Q98_009906;gene-D9Q98_009928;gene-D9Q98_009936;gene-D9Q98_009955;gene-D9Q98_009962;gene-D9Q98_009984	0	4264.5927734375	2642.421875	3424.603759765625	H2A-II	PSC71167.1 Histone H2A [Micractinium conductrix]	-	-	-	-	-	GO:0003677//DNA binding	-	--
gene-D9Q98_007415	gene-D9Q98_005683;gene-D9Q98_007011;gene-D9Q98_007393;gene-D9Q98_007415;gene-D9Q98_009906;gene-D9Q98_009928;gene-D9Q98_009936;gene-D9Q98_009955;gene-D9Q98_009962;gene-D9Q98_009984	0	4264.5927734375	2642.421875	3424.603759765625	H2A-II	PSC71167.1 Histone H2A [Micractinium conductrix]	-	-	-	-	-	GO:0003677//DNA binding	-	--
gene-D9Q98_009906	gene-D9Q98_005683;gene-D9Q98_007011;gene-D9Q98_007393;gene-D9Q98_007415;gene-D9Q98_009906;gene-D9Q98_009928;gene-D9Q98_009936;gene-D9Q98_009955;gene-D9Q98_009962;gene-D9Q98_009984	0	4264.5927734375	2642.421875	3424.603759765625	H2A-II	PSC71167.1 Histone H2A [Micractinium conductrix]	-	-	-	-	-	GO:0003677//DNA binding	-	--
gene-D9Q98_009928	gene-D9Q98_005683;gene-D9Q98_007011;gene-D9Q98_007393;gene-D9Q98_007415;gene-D9Q98_009906;gene-D9Q98_009928;gene-D9Q98_009936;gene-D9Q98_009955;gene-D9Q98_009962;gene-D9Q98_009984	0	4264.5927734375	2642.421875	3424.603759765625	H2A-II	PSC71167.1 Histone H2A [Micractinium conductrix]	-	-	-	-	-	GO:0003677//DNA binding	-	--
gene-D9Q98_009936	gene-D9Q98_005683;gene-D9Q98_007011;gene-D9Q98_007393;gene-D9Q98_007415;gene-D9Q98_009906;gene-D9Q98_009928;gene-D9Q98_009936;gene-D9Q98_009955;gene-D9Q98_009962;gene-D9Q98_009984	0	4264.5927734375	2642.421875	3424.603759765625	H2A-II	PSC71167.1 Histone H2A [Micractinium conductrix]	-	-	-	-	-	GO:0003677//DNA binding	-	--
gene-D9Q98_009955	gene-D9Q98_005683;gene-D9Q98_007011;gene-D9Q98_007393;gene-D9Q98_007415;gene-D9Q98_009906;gene-D9Q98_009928;gene-D9Q98_009936;gene-D9Q98_009955;gene-D9Q98_009962;gene-D9Q98_009984	0	4264.5927734375	2642.421875	3424.603759765625	H2A-II	PSC71167.1 Histone H2A [Micractinium conductrix]	-	-	-	-	-	GO:0003677//DNA binding	-	--
gene-D9Q98_009962	gene-D9Q98_005683;gene-D9Q98_007011;gene-D9Q98_007393;gene-D9Q98_007415;gene-D9Q98_009906;gene-D9Q98_009928;gene-D9Q98_009936;gene-D9Q98_009955;gene-D9Q98_009962;gene-D9Q98_009984	0	4264.5927734375	2642.421875	3424.603759765625	H2A-II	PSC71167.1 Histone H2A [Micractinium conductrix]	-	-	-	-	-	GO:0003677//DNA binding	-	--
gene-D9Q98_009984	gene-D9Q98_005683;gene-D9Q98_007011;gene-D9Q98_007393;gene-D9Q98_007415;gene-D9Q98_009906;gene-D9Q98_009928;gene-D9Q98_009936;gene-D9Q98_009955;gene-D9Q98_009962;gene-D9Q98_009984	0	4264.5927734375	2642.421875	3424.603759765625	H2A-II	PSC71167.1 Histone H2A [Micractinium conductrix]	-	-	-	-	-	GO:0003677//DNA binding	-	--
gene-D9Q98_005692	gene-D9Q98_005692	0	55.582916259765625	35.63346481323242	49.4287109375	OEP80	PRW60585.1 Outer envelope of 80 kDa isoform 2 [Chlorella sorokiniana]	-	-	-	-	GO:0005575//cellular_component;GO:0005622//intracellular anatomical structure;GO:0005737//cytoplasm;GO:0005739//mitochondrion;GO:0009279//cell outer membrane;GO:0009507//chloroplast;GO:0009526//plastid envelope;GO:0009527//plastid outer membrane;GO:0009536//plastid;GO:0009707//chloroplast outer membrane;GO:0009941//chloroplast envelope;GO:0016020//membrane;GO:0019867//outer membrane;GO:0031090//o…	-	GO:0006996//organelle organization;GO:0008150//biological_process;GO:0009657//plastid organization;GO:0009658//chloroplast organization;GO:0009987//cellular process;GO:0016043//cellular component organization;GO:0071840//cellular component organization or biogenesis	--
gene-D9Q98_005714	gene-D9Q98_005714	0	18.088111877441406	22.78683853149414	16.99786949157715	PCK	XP_005851829.1 hypothetical protein CHLNCDRAFT_56532 [Chlorella variabilis]	Metabolism;Metabolism;Metabolism;Metabolism;Metabolism;Metabolism;Metabolism	Global and overview maps;Global and overview maps;Global and overview maps;Energy metabolism;Carbohydrate metabolism;Carbohydrate metabolism;Carbohydrate metabolism	ko01100//Metabolic pathways;ko01110//Biosynthesis of secondary metabolites;ko01200//Carbon metabolism;ko00710//Carbon fixation in photosynthetic organisms;ko00010//Glycolysis / Gluconeogenesis;ko00620//Pyruvate metabolism;ko00020//Citrate cycle (TCA cycle)	K01610;K01610;K01610;K01610;K01610;K01610;K01610	-	GO:0004612//phosphoenolpyruvate carboxykinase (ATP) activity;GO:0005524//ATP binding	GO:0006094//gluconeogenesis	--
gene-D9Q98_005757	gene-D9Q98_005757	0	2.8860414028167725	0	5.401627540588379	Os03g0815200	PSC68978.1 5,10-methylenetetrahydrofolate reductase [Micractinium conductrix]	Metabolism;Metabolism;Metabolism	Global and overview maps;Global and overview maps;Metabolism of cofactors and vitamins	ko01100//Metabolic pathways;ko01200//Carbon metabolism;ko00670//One carbon pool by folate	K00297;K00297;K00297	GO:0005575//cellular_component;GO:0005622//intracellular anatomical structure;GO:0005737//cytoplasm;GO:0005829//cytosol;GO:0045202//synapse	GO:0000166//nucleotide binding;GO:0003674//molecular_function;GO:0003824//catalytic activity;GO:0004489//methylenetetrahydrofolate reductase (NAD(P)H) activity;GO:0005488//binding;GO:0016491//oxidoreductase activity;GO:0016645//oxidoreductase activity, acting on the CH-NH group of donors;GO:0016646//oxidoreductase activity, acting on the CH-NH group of donors, NAD or NADP as acceptor;GO:0036094//…	GO:0000096//sulfur amino acid metabolic process;GO:0000097//sulfur amino acid biosynthetic process;GO:0001101//response to acid chemical;GO:0001666//response to hypoxia;GO:0003008//system process;GO:0003013//circulatory system process;GO:0006082//organic acid metabolic process;GO:0006325//chromatin organization;GO:0006520//cellular amino acid metabolic process;GO:0006555//methionine metabolic pro…	--
gene-D9Q98_005765	gene-D9Q98_005765	0	271.57489013671875	249.0921173095703	253.80242919921875	At1g52740	PRW60758.1 putative histone H2A variant 3 [Chlorella sorokiniana]	-	-	-	-	GO:0000228//nuclear chromosome;GO:0000785//chromatin;GO:0000786//nucleosome;GO:0000793//condensed chromosome;GO:0005575//cellular_component;GO:0005622//intracellular anatomical structure;GO:0005634//nucleus;GO:0005694//chromosome;GO:0005700//polytene chromosome;GO:0005701//polytene chromosome chromocenter;GO:0005737//cytoplasm;GO:0005773//vacuole;GO:0010369//chromocenter;GO:0031974//membrane-encl…	GO:0003674//molecular_function;GO:0003676//nucleic acid binding;GO:0003677//DNA binding;GO:0005488//binding;GO:0005515//protein binding;GO:0046982//protein heterodimerization activity;GO:0046983//protein dimerization activity;GO:0097159//organic cyclic compound binding;GO:1901363//heterocyclic compound binding	GO:0006325//chromatin organization;GO:0006355//regulation of transcription, DNA-templated;GO:0006950//response to stress;GO:0006952//defense response;GO:0006996//organelle organization;GO:0008104//protein localization;GO:0008150//biological_process;GO:0009266//response to temperature stimulus;GO:0009605//response to external stimulus;GO:0009607//response to biotic stimulus;GO:0009617//response to…	--
gene-D9Q98_005767	gene-D9Q98_005767	0	117.09658813476562	61.76011657714844	124.7955093383789	RSc1354	PRW60297.1 regulator of ribonuclease activity A [Chlorella sorokiniana]	-	-	-	-	-	GO:0008428//ribonuclease inhibitor activity	GO:0051252//regulation of RNA metabolic process	--
gene-D9Q98_005770	gene-D9Q98_005770	0	50.70590591430664	35.15528869628906	38.708091735839844	At3g47520	PSC68963.1 malate dehydrogenase [Micractinium conductrix]	Metabolism;Metabolism;Metabolism;Metabolism;Metabolism;Metabolism;Metabolism;Metabolism	Global and overview maps;Global and overview maps;Global and overview maps;Energy metabolism;Carbohydrate metabolism;Amino acid metabolism;Carbohydrate metabolism;Carbohydrate metabolism	ko01100//Metabolic pathways;ko01110//Biosynthesis of secondary metabolites;ko01200//Carbon metabolism;ko00710//Carbon fixation in photosynthetic organisms;ko00620//Pyruvate metabolism;ko00270//Cysteine and methionine metabolism;ko00630//Glyoxylate and dicarboxylate metabolism;ko00020//Citrate cycle (TCA cycle)	K00026;K00026;K00026;K00026;K00026;K00026;K00026;K00026	GO:0005575//cellular_component;GO:0005576//extracellular region;GO:0005622//intracellular anatomical structure;GO:0005737//cytoplasm;GO:0005739//mitochondrion;GO:0005773//vacuole;GO:0005774//vacuolar membrane;GO:0009507//chloroplast;GO:0009526//plastid envelope;GO:0009532//plastid stroma;GO:0009536//plastid;GO:0009570//chloroplast stroma;GO:0009941//chloroplast envelope;GO:0010319//stromule;GO:00…	GO:0003674//molecular_function;GO:0003824//catalytic activity;GO:0003854//3-beta-hydroxy-delta5-steroid dehydrogenase activity;GO:0004459//L-lactate dehydrogenase activity;GO:0004488//methylenetetrahydrofolate dehydrogenase (NADP+) activity;GO:0008746//NAD(P)+ transhydrogenase activity;GO:0016491//oxidoreductase activity;GO:0016614//oxidoreductase activity, acting on CH-OH group of donors;GO:0016…	GO:0000003//reproduction;GO:0003006//developmental process involved in reproduction;GO:0005975//carbohydrate metabolic process;GO:0006082//organic acid metabolic process;GO:0006091//generation of precursor metabolites and energy;GO:0006099//tricarboxylic acid cycle;GO:0006101//citrate metabolic process;GO:0006108//malate metabolic process;GO:0006694//steroid biosynthetic process;GO:0006950//respo…	--
gene-D9Q98_005776	gene-D9Q98_005776	0	37.204219818115234	36.67642593383789	30.978668212890625	sgaA	XP_005851882.1 hypothetical protein CHLNCDRAFT_33614 [Chlorella variabilis]	Metabolism;Metabolism;Metabolism;Metabolism;Cellular Processes;Metabolism;Metabolism	Global and overview maps;Global and overview maps;Global and overview maps;Carbohydrate metabolism;Transport and catabolism;Amino acid metabolism;Amino acid metabolism	ko01100//Metabolic pathways;ko01110//Biosynthesis of secondary metabolites;ko01200//Carbon metabolism;ko00630//Glyoxylate and dicarboxylate metabolism;ko04146//Peroxisome;ko00250//Alanine, aspartate and glutamate metabolism;ko00260//Glycine, serine and threonine metabolism	K00830;K00830;K00830;K00830;K00830;K00830;K00830	GO:0005575//cellular_component;GO:0005576//extracellular region;GO:0005622//intracellular anatomical structure;GO:0005737//cytoplasm;GO:0005777//peroxisome;GO:0005886//plasma membrane;GO:0009507//chloroplast;GO:0009532//plastid stroma;GO:0009536//plastid;GO:0009570//chloroplast stroma;GO:0016020//membrane;GO:0042579//microbody;GO:0043226//organelle;GO:0043227//membrane-bounded organelle;GO:004322…	GO:0003674//molecular_function;GO:0003824//catalytic activity;GO:0004648//O-phospho-L-serine:2-oxoglutarate aminotransferase activity;GO:0004760//serine-pyruvate transaminase activity;GO:0008453//alanine-glyoxylate transaminase activity;GO:0008483//transaminase activity;GO:0016740//transferase activity;GO:0016769//transferase activity, transferring nitrogenous groups;GO:0031071//cysteine desulfur…	GO:0001505//regulation of neurotransmitter levels;GO:0006082//organic acid metabolic process;GO:0006520//cellular amino acid metabolic process;GO:0006544//glycine metabolic process;GO:0006545//glycine biosynthetic process;GO:0006564//L-serine biosynthetic process;GO:0006807//nitrogen compound metabolic process;GO:0008150//biological_process;GO:0008152//metabolic process;GO:0008652//cellular amino…	--
gene-D9Q98_005787	gene-D9Q98_005787	0	66.29912567138672	9.716742515563965	44.548118591308594	mcfG	XP_005852219.1 hypothetical protein CHLNCDRAFT_133472 [Chlorella variabilis]	-	-	-	-	GO:0005575//cellular_component;GO:0005622//intracellular anatomical structure;GO:0005737//cytoplasm;GO:0005739//mitochondrion;GO:0005740//mitochondrial envelope;GO:0005743//mitochondrial inner membrane;GO:0016020//membrane;GO:0016021//integral component of membrane;GO:0019866//organelle inner membrane;GO:0031090//organelle membrane;GO:0031224//intrinsic component of membrane;GO:0031966//mitochond…	GO:0003674//molecular_function;GO:0005215//transporter activity;GO:0022857//transmembrane transporter activity	GO:0006810//transport;GO:0006839//mitochondrial transport;GO:0008150//biological_process;GO:0051179//localization;GO:0051234//establishment of localization;GO:0055085//transmembrane transport	--
gene-D9Q98_005790	gene-D9Q98_005790	0	17.536252975463867	0	4.665500640869141	At2g47250	XP_005852221.1 hypothetical protein CHLNCDRAFT_33628 [Chlorella variabilis]	Genetic Information Processing	Transcription	ko03040//Spliceosome	K12820	GO:0005575//cellular_component;GO:0005622//intracellular anatomical structure;GO:0005634//nucleus;GO:0005681//spliceosomal complex;GO:0005684//U2-type spliceosomal complex;GO:0005737//cytoplasm;GO:0005739//mitochondrion;GO:0009360//DNA polymerase III complex;GO:0009380//excinuclease repair complex;GO:0009898//cytoplasmic side of plasma membrane;GO:0030684//preribosome;GO:0030686//90S preribosome;…	GO:0000166//nucleotide binding;GO:0003674//molecular_function;GO:0003676//nucleic acid binding;GO:0003677//DNA binding;GO:0003723//RNA binding;GO:0003724//RNA helicase activity;GO:0003729//mRNA binding;GO:0003824//catalytic activity;GO:0003887//DNA-directed DNA polymerase activity;GO:0003924//GTPase activity;GO:0004386//helicase activity;GO:0005047//signal recognition particle binding;GO:0005048/…	GO:0000375//RNA splicing, via transesterification reactions;GO:0000377//RNA splicing, via transesterification reactions with bulged adenosine as nucleophile;GO:0000390//spliceosomal complex disassembly;GO:0000398//mRNA splicing, via spliceosome;GO:0000460//maturation of 5.8S rRNA;GO:0000462//maturation of SSU-rRNA from tricistronic rRNA transcript (SSU-rRNA, 5.8S rRNA, LSU-rRNA);GO:0000463//matur…	--
gene-D9Q98_005819	gene-D9Q98_005819	0	70.28804779052734	38.17511749267578	83.77519989013672	--	XP_005850768.1 hypothetical protein CHLNCDRAFT_29963 [Chlorella variabilis]	-	-	-	-	GO:0005575//cellular_component;GO:0005737//cytoplasm;GO:0005886//plasma membrane;GO:0009331//glycerol-3-phosphate dehydrogenase complex;GO:0009342//glutamate synthase complex (NADPH);GO:0016020//membrane;GO:0071944//cell periphery	GO:0000286//alanine dehydrogenase activity;GO:0003674//molecular_function;GO:0003824//catalytic activity;GO:0004355//glutamate synthase (NADPH) activity;GO:0004368//glycerol-3-phosphate dehydrogenase (quinone) activity;GO:0004729//oxygen-dependent protoporphyrinogen oxidase activity;GO:0016166//phytoene dehydrogenase activity;GO:0016491//oxidoreductase activity;GO:0016705//oxidoreductase activity…	GO:0006071//glycerol metabolic process;GO:0006522//alanine metabolic process;GO:0006537//glutamate biosynthetic process;GO:0006629//lipid metabolic process;GO:0006631//fatty acid metabolic process;GO:0006720//isoprenoid metabolic process;GO:0006721//terpenoid metabolic process;GO:0006779//porphyrin-containing compound biosynthetic process;GO:0006950//response to stress;GO:0008150//biological_proc…	--
gene-D9Q98_005823	gene-D9Q98_005823	0	71.58246612548828	64.515380859375	57.22907257080078	CTR1	PRW61273.1 Serine threonine- kinase CTR1 [Chlorella sorokiniana]	-	-	-	-	-	GO:0004672//protein kinase activity;GO:0005524//ATP binding	GO:0006468//protein phosphorylation	--
gene-D9Q98_005832	gene-D9Q98_005832	0	23.003889083862305	0	18.019969940185547	SBEI	PSC69000.1 starch branching enzyme isoform B [Micractinium conductrix]	Metabolism;Metabolism;Metabolism	Global and overview maps;Global and overview maps;Carbohydrate metabolism	ko01100//Metabolic pathways;ko01110//Biosynthesis of secondary metabolites;ko00500//Starch and sucrose metabolism	K00700;K00700;K00700	GO:0005575//cellular_component;GO:0005622//intracellular anatomical structure;GO:0005737//cytoplasm;GO:0009501//amyloplast;GO:0009507//chloroplast;GO:0009532//plastid stroma;GO:0009536//plastid;GO:0009570//chloroplast stroma;GO:0043226//organelle;GO:0043227//membrane-bounded organelle;GO:0043229//intracellular organelle;GO:0043231//intracellular membrane-bounded organelle	GO:0003674//molecular_function;GO:0003824//catalytic activity;GO:0003844//1,4-alpha-glucan branching enzyme activity;GO:0004133//glycogen debranching enzyme activity;GO:0004553//hydrolase activity, hydrolyzing O-glycosyl compounds;GO:0005488//binding;GO:0008788//alpha,alpha-phosphotrehalase activity;GO:0016740//transferase activity;GO:0016757//glycosyltransferase activity;GO:0016758//hexosyltrans…	GO:0000271//polysaccharide biosynthetic process;GO:0001678//cellular glucose homeostasis;GO:0005975//carbohydrate metabolic process;GO:0005976//polysaccharide metabolic process;GO:0005977//glycogen metabolic process;GO:0005978//glycogen biosynthetic process;GO:0005980//glycogen catabolic process;GO:0005982//starch metabolic process;GO:0005983//starch catabolic process;GO:0005991//trehalose metabo…	--
gene-D9Q98_005878	gene-D9Q98_005878	0	31.51202392578125	13.493571281433105	18.590133666992188	PBE2	XP_005851025.1 hypothetical protein CHLNCDRAFT_56983 [Chlorella variabilis]	Genetic Information Processing	Folding, sorting and degradation	ko03050//Proteasome	K02737	GO:0000502//proteasome complex;GO:0005575//cellular_component;GO:0005622//intracellular anatomical structure;GO:0005634//nucleus;GO:0005737//cytoplasm;GO:0005783//endoplasmic reticulum;GO:0005789//endoplasmic reticulum membrane;GO:0005829//cytosol;GO:0005839//proteasome core complex;GO:0009376//HslUV protease complex;GO:0012505//endomembrane system;GO:0016020//membrane;GO:0019774//proteasome core…	GO:0003674//molecular_function;GO:0003824//catalytic activity;GO:0004175//endopeptidase activity;GO:0004176//ATP-dependent peptidase activity;GO:0004298//threonine-type endopeptidase activity;GO:0008233//peptidase activity;GO:0016787//hydrolase activity;GO:0030246//carbohydrate binding;GO:0070003//threonine-type peptidase activity;GO:0140096//catalytic activity, acting on a protein	GO:0006508//proteolysis;GO:0006511//ubiquitin-dependent protein catabolic process;GO:0006807//nitrogen compound metabolic process;GO:0008150//biological_process;GO:0008152//metabolic process;GO:0009056//catabolic process;GO:0009057//macromolecule catabolic process;GO:0009987//cellular process;GO:0010498//proteasomal protein catabolic process;GO:0010499//proteasomal ubiquitin-independent protein c…	--
gene-D9Q98_005891	gene-D9Q98_005891	0	117.33805847167969	164.19224548339844	85.30516815185547	PCKR1	XP_005851021.1 hypothetical protein CHLNCDRAFT_29941 [Chlorella variabilis]	-	-	-	-	-	GO:0003755//peptidyl-prolyl cis-trans isomerase activity	GO:0000413//protein peptidyl-prolyl isomerization	--
gene-D9Q98_005892	gene-D9Q98_005892	0	59.26564025878906	20.6037540435791	61.78523254394531	--	XP_005851020.1 hypothetical protein CHLNCDRAFT_140871 [Chlorella variabilis]	Genetic Information Processing	Folding, sorting and degradation	ko04141//Protein processing in endoplasmic reticulum	K13250	-	-	-	--
gene-D9Q98_005910	gene-D9Q98_005910	0	24.152313232421875	0	23.99795913696289	PFK5	XP_005850730.1 hypothetical protein CHLNCDRAFT_29926 [Chlorella variabilis]	Metabolism;Metabolism;Metabolism;Metabolism;Metabolism;Metabolism;Metabolism;Genetic Information Processing;Metabolism	Global and overview maps;Global and overview maps;Global and overview maps;Global and overview maps;Carbohydrate metabolism;Carbohydrate metabolism;Carbohydrate metabolism;Folding, sorting and degradation;Carbohydrate metabolism	ko01100//Metabolic pathways;ko01110//Biosynthesis of secondary metabolites;ko01200//Carbon metabolism;ko01230//Biosynthesis of amino acids;ko00010//Glycolysis / Gluconeogenesis;ko00030//Pentose phosphate pathway;ko00051//Fructose and mannose metabolism;ko03018//RNA degradation;ko00052//Galactose metabolism	K00850;K00850;K00850;K00850;K00850;K00850;K00850;K00850;K00850	-	GO:0003872//6-phosphofructokinase activity;GO:0016773//phosphotransferase activity, alcohol group as acceptor;GO:0047334//diphosphate-fructose-6-phosphate 1-phosphotransferase activity	GO:0006096//glycolytic process	--
gene-D9Q98_005959	gene-D9Q98_005959	0	124.42762756347656	4572.498046875	305.2151794433594	TUFA	PSC72779.1 Elongation factor Tu [Micractinium conductrix]	Organismal Systems	Environmental adaptation	ko04626//Plant-pathogen interaction	K02358	GO:0005575//cellular_component;GO:0005618//cell wall;GO:0005622//intracellular anatomical structure;GO:0005737//cytoplasm;GO:0005739//mitochondrion;GO:0030312//external encapsulating structure;GO:0043226//organelle;GO:0043227//membrane-bounded organelle;GO:0043229//intracellular organelle;GO:0043231//intracellular membrane-bounded organelle;GO:0071944//cell periphery	GO:0000166//nucleotide binding;GO:0001882//nucleoside binding;GO:0001883//purine nucleoside binding;GO:0003674//molecular_function;GO:0003676//nucleic acid binding;GO:0003723//RNA binding;GO:0003743//translation initiation factor activity;GO:0003746//translation elongation factor activity;GO:0003747//translation release factor activity;GO:0003824//catalytic activity;GO:0003924//GTPase activity;GO…	GO:0000103//sulfate assimilation;GO:0001514//selenocysteine incorporation;GO:0006412//translation;GO:0006413//translational initiation;GO:0006414//translational elongation;GO:0006415//translational termination;GO:0006518//peptide metabolic process;GO:0006576//cellular biogenic amine metabolic process;GO:0006807//nitrogen compound metabolic process;GO:0006950//response to stress;GO:0008150//biolog…	--
gene-D9Q98_005969	gene-D9Q98_005969	0	307.87750244140625	253.48806762695312	259.12542724609375	LHCA4	XP_005850988.1 hypothetical protein CHLNCDRAFT_29899 [Chlorella variabilis]	Metabolism;Metabolism	Global and overview maps;Energy metabolism	ko01100//Metabolic pathways;ko00196//Photosynthesis - antenna proteins	K08910;K08910	GO:0005575//cellular_component;GO:0005622//intracellular anatomical structure;GO:0005737//cytoplasm;GO:0009507//chloroplast;GO:0009521//photosystem;GO:0009522//photosystem I;GO:0009526//plastid envelope;GO:0009532//plastid stroma;GO:0009534//chloroplast thylakoid;GO:0009535//chloroplast thylakoid membrane;GO:0009536//plastid;GO:0009570//chloroplast stroma;GO:0009579//thylakoid;GO:0009782//photosy…	GO:0003674//molecular_function;GO:0005488//binding;GO:0005515//protein binding;GO:0016168//chlorophyll binding;GO:0031409//pigment binding;GO:0042802//identical protein binding;GO:0042803//protein homodimerization activity;GO:0043167//ion binding;GO:0043168//anion binding;GO:0043169//cation binding;GO:0046872//metal ion binding;GO:0046906//tetrapyrrole binding;GO:0046983//protein dimerization act…	GO:0006091//generation of precursor metabolites and energy;GO:0006464//cellular protein modification process;GO:0006807//nitrogen compound metabolic process;GO:0006950//response to stress;GO:0008150//biological_process;GO:0008152//metabolic process;GO:0009266//response to temperature stimulus;GO:0009314//response to radiation;GO:0009409//response to cold;GO:0009416//response to light stimulus;GO:…	--
gene-D9Q98_005970	gene-D9Q98_005970	0	961.0059814453125	1608.47314453125	961.64111328125	LHCA4	PSC72652.1 light harvesting complex A [Micractinium conductrix]	Metabolism;Metabolism	Global and overview maps;Energy metabolism	ko01100//Metabolic pathways;ko00196//Photosynthesis - antenna proteins	K08910;K08910	GO:0005575//cellular_component;GO:0005622//intracellular anatomical structure;GO:0005737//cytoplasm;GO:0009507//chloroplast;GO:0009521//photosystem;GO:0009522//photosystem I;GO:0009523//photosystem II;GO:0009526//plastid envelope;GO:0009532//plastid stroma;GO:0009534//chloroplast thylakoid;GO:0009535//chloroplast thylakoid membrane;GO:0009536//plastid;GO:0009570//chloroplast stroma;GO:0009579//th…	GO:0003674//molecular_function;GO:0005488//binding;GO:0005515//protein binding;GO:0016168//chlorophyll binding;GO:0019904//protein domain specific binding;GO:0031409//pigment binding;GO:0043167//ion binding;GO:0043168//anion binding;GO:0043169//cation binding;GO:0046872//metal ion binding;GO:0046906//tetrapyrrole binding;GO:0097159//organic cyclic compound binding;GO:1901363//heterocyclic compoun…	GO:0006091//generation of precursor metabolites and energy;GO:0006464//cellular protein modification process;GO:0006807//nitrogen compound metabolic process;GO:0006950//response to stress;GO:0008150//biological_process;GO:0008152//metabolic process;GO:0009266//response to temperature stimulus;GO:0009314//response to radiation;GO:0009409//response to cold;GO:0009416//response to light stimulus;GO:…	--
gene-D9Q98_005971	gene-D9Q98_005971	0	42.12875747680664	22.771446228027344	41.25049591064453	ABCB11	XP_005850708.1 hypothetical protein CHLNCDRAFT_34209 [Chlorella variabilis]	Environmental Information Processing	Membrane transport	ko02010//ABC transporters	K05658	GO:0005575//cellular_component;GO:0005737//cytoplasm;GO:0005887//integral component of plasma membrane;GO:0009288//bacterial-type flagellum;GO:0009380//excinuclease repair complex;GO:0009898//cytoplasmic side of plasma membrane;GO:0016021//integral component of membrane;GO:0043190//ATP-binding cassette (ABC) transporter complex;GO:0055051//ATP-binding cassette (ABC) transporter complex, integrate…	GO:0003674//molecular_function;GO:0003723//RNA binding;GO:0003924//GTPase activity;GO:0004020//adenylylsulfate kinase activity;GO:0004140//dephospho-CoA kinase activity;GO:0005260//intracellularly ATP-gated chloride channel activity;GO:0005319//lipid transporter activity;GO:0005524//ATP binding;GO:0005525//GTP binding;GO:0008134//transcription factor binding;GO:0009381//excinuclease ABC activity;…	GO:0000910//cytokinesis;GO:0001522//pseudouridine synthesis;GO:0001539//cilium or flagellum-dependent cell motility;GO:0006289//nucleotide-excision repair;GO:0006355//regulation of transcription, DNA-templated;GO:0006790//sulfur compound metabolic process;GO:0006810//transport;GO:0006817//phosphate ion transport;GO:0006824//cobalt ion transport;GO:0006855//xenobiotic transmembrane transport;GO:00…	--
gene-D9Q98_005995	gene-D9Q98_005995	0	52.325843811035156	29.27173614501953	54.6195182800293	--	PSC72633.1 hypothetical protein C2E20_3848 [Micractinium conductrix]	-	-	-	-	-	-	-	--
gene-D9Q98_006014	gene-D9Q98_006014	0	159.60064697265625	86.99258422851562	147.26492309570312	sll1737	PRW56222.1 chloroplast envelope translocase family [Chlorella sorokiniana]	-	-	-	-	GO:0005575//cellular_component;GO:0005622//intracellular anatomical structure;GO:0005737//cytoplasm;GO:0009507//chloroplast;GO:0009526//plastid envelope;GO:0009528//plastid inner membrane;GO:0009536//plastid;GO:0009706//chloroplast inner membrane;GO:0009941//chloroplast envelope;GO:0016020//membrane;GO:0016021//integral component of membrane;GO:0019866//organelle inner membrane;GO:0031090//organe…	GO:0003674//molecular_function;GO:0005215//transporter activity	GO:0006605//protein targeting;GO:0006810//transport;GO:0006886//intracellular protein transport;GO:0008104//protein localization;GO:0008150//biological_process;GO:0015031//protein transport;GO:0015833//peptide transport;GO:0017038//protein import;GO:0033036//macromolecule localization;GO:0033365//protein localization to organelle;GO:0034613//cellular protein localization;GO:0042886//amide transpo…	--
gene-D9Q98_006027	gene-D9Q98_006027	0	334.1408386230469	815.1795043945312	349.6037902832031	At4g26910	XP_005850676.1 hypothetical protein CHLNCDRAFT_48552 [Chlorella variabilis]	Metabolism;Metabolism;Metabolism;Metabolism;Metabolism;Metabolism	Global and overview maps;Global and overview maps;Global and overview maps;Carbohydrate metabolism;Amino acid metabolism;Amino acid metabolism	ko01100//Metabolic pathways;ko01110//Biosynthesis of secondary metabolites;ko01200//Carbon metabolism;ko00020//Citrate cycle (TCA cycle);ko00380//Tryptophan metabolism;ko00310//Lysine degradation	K00658;K00658;K00658;K00658;K00658;K00658	GO:0043190//ATP-binding cassette (ABC) transporter complex;GO:0045252//oxoglutarate dehydrogenase complex;GO:0045254//pyruvate dehydrogenase complex	GO:0003674//molecular_function;GO:0004149//dihydrolipoyllysine-residue succinyltransferase activity;GO:0004738//pyruvate dehydrogenase activity;GO:0004742//dihydrolipoyllysine-residue acetyltransferase activity;GO:0004847//urea carboxylase activity;GO:0005215//transporter activity;GO:0008948//oxaloacetate decarboxylase activity;GO:0015081//sodium ion transmembrane transporter activity;GO:0016746/…	GO:0006086//acetyl-CoA biosynthetic process from pyruvate;GO:0006099//tricarboxylic acid cycle;GO:0006289//nucleotide-excision repair;GO:0006554//lysine catabolic process;GO:0006810//transport;GO:0006814//sodium ion transport;GO:0019627//urea metabolic process;GO:0030253//protein secretion by the type I secretion system;GO:0033103//protein secretion by the type VI secretion system	--
gene-D9Q98_006072	gene-D9Q98_006072	0	44.48198699951172	47.34911346435547	27.215646743774414	SAR1A	PRW56257.1 GTP-binding SAR1A-like [Chlorella sorokiniana]	Genetic Information Processing	Folding, sorting and degradation	ko04141//Protein processing in endoplasmic reticulum	K07953	GO:0000139//Golgi membrane;GO:0005575//cellular_component;GO:0005622//intracellular anatomical structure;GO:0005737//cytoplasm;GO:0005739//mitochondrion;GO:0005783//endoplasmic reticulum;GO:0005789//endoplasmic reticulum membrane;GO:0005794//Golgi apparatus;GO:0005798//Golgi-associated vesicle;GO:0012505//endomembrane system;GO:0012506//vesicle membrane;GO:0012507//ER to Golgi transport vesicle m…	GO:0000166//nucleotide binding;GO:0001882//nucleoside binding;GO:0001883//purine nucleoside binding;GO:0003674//molecular_function;GO:0003824//catalytic activity;GO:0003924//GTPase activity;GO:0004798//thymidylate kinase activity;GO:0005048//signal sequence binding;GO:0005488//binding;GO:0005515//protein binding;GO:0005524//ATP binding;GO:0005525//GTP binding;GO:0016462//pyrophosphatase activity;…	GO:0000266//mitochondrial fission;GO:0000902//cell morphogenesis;GO:0002164//larval development;GO:0002165//instar larval or pupal development;GO:0002168//instar larval development;GO:0002790//peptide secretion;GO:0003002//regionalization;GO:0003400//regulation of COPII vesicle coating;GO:0006576//cellular biogenic amine metabolic process;GO:0006810//transport;GO:0006886//intracellular protein tr…	--
gene-D9Q98_006087	gene-D9Q98_006087	0	70.04542541503906	0	72.8687744140625	Acl1.1	PSC71607.1 plastid acyl carrier [Micractinium conductrix]	-	-	-	-	GO:0005575//cellular_component;GO:0005622//intracellular anatomical structure;GO:0005737//cytoplasm;GO:0005739//mitochondrion;GO:0005759//mitochondrial matrix;GO:0005829//cytosol;GO:0005840//ribosome;GO:0009507//chloroplast;GO:0009536//plastid;GO:0016020//membrane;GO:0031974//membrane-enclosed lumen;GO:0043226//organelle;GO:0043227//membrane-bounded organelle;GO:0043229//intracellular organelle;G…	GO:0000035//acyl binding;GO:0000036//acyl carrier activity;GO:0003674//molecular_function;GO:0003735//structural constituent of ribosome;GO:0004043//L-aminoadipate-semialdehyde dehydrogenase activity;GO:0005488//binding;GO:0019842//vitamin binding;GO:0031177//phosphopantetheine binding;GO:0033218//amide binding;GO:0036094//small molecule binding;GO:0043167//ion binding;GO:0043168//anion binding;G…	GO:0005975//carbohydrate metabolic process;GO:0006082//organic acid metabolic process;GO:0006412//translation;GO:0006629//lipid metabolic process;GO:0006631//fatty acid metabolic process;GO:0006633//fatty acid biosynthetic process;GO:0006643//membrane lipid metabolic process;GO:0006644//phospholipid metabolic process;GO:0006664//glycolipid metabolic process;GO:0006790//sulfur compound metabolic p…	--
gene-D9Q98_006124	gene-D9Q98_006124	0	0	0	10.92270565032959	--	PRW56150.1 hypothetical protein C2E21_5026 [Chlorella sorokiniana]	-	-	-	-	-	GO:0003779//actin binding	-	--
gene-D9Q98_006139	gene-D9Q98_006139	0	11.24866008758545	0	8.864838600158691	CBL8	ACQ83537.1 calcineurin B-like protein 01 [Chlorella variabilis]	-	-	-	-	GO:0000325//plant-type vacuole;GO:0005575//cellular_component;GO:0005622//intracellular anatomical structure;GO:0005737//cytoplasm;GO:0005768//endosome;GO:0005773//vacuole;GO:0005774//vacuolar membrane;GO:0005886//plasma membrane;GO:0009705//plant-type vacuole membrane;GO:0012505//endomembrane system;GO:0016020//membrane;GO:0031090//organelle membrane;GO:0031410//cytoplasmic vesicle;GO:0031982//v…	GO:0003674//molecular_function;GO:0005488//binding;GO:0005509//calcium ion binding;GO:0005515//protein binding;GO:0043167//ion binding;GO:0043169//cation binding;GO:0046872//metal ion binding	GO:0006950//response to stress;GO:0006970//response to osmotic stress;GO:0006972//hyperosmotic response;GO:0008150//biological_process;GO:0009628//response to abiotic stimulus;GO:0009651//response to salt stress;GO:0010959//regulation of metal ion transport;GO:0032879//regulation of localization;GO:0042538//hyperosmotic salinity response;GO:0042592//homeostatic process;GO:0043266//regulation of p…	--
gene-D9Q98_006142	gene-D9Q98_006142	0	29.84126853942871	0	26.668113708496094	CDC48	PSC71455.1 cell division cycle 48-like protein [Micractinium conductrix]	Genetic Information Processing	Folding, sorting and degradation	ko04141//Protein processing in endoplasmic reticulum	K13525	GO:0000502//proteasome complex;GO:0009360//DNA polymerase III complex;GO:0009368//endopeptidase Clp complex;GO:0009376//HslUV protease complex;GO:0009379//Holliday junction helicase complex;GO:0033104//type VI protein secretion system complex	GO:0003677//DNA binding;GO:0003678//DNA helicase activity;GO:0003688//DNA replication origin binding;GO:0003723//RNA binding;GO:0003724//RNA helicase activity;GO:0003887//DNA-directed DNA polymerase activity;GO:0004127//cytidylate kinase activity;GO:0004176//ATP-dependent peptidase activity;GO:0004222//metalloendopeptidase activity;GO:0004252//serine-type endopeptidase activity;GO:0004386//helica…	GO:0002949//tRNA threonylcarbamoyladenosine modification;GO:0006139//nucleobase-containing compound metabolic process;GO:0006260//DNA replication;GO:0006270//DNA replication initiation;GO:0006275//regulation of DNA replication;GO:0006281//DNA repair;GO:0006310//DNA recombination;GO:0006355//regulation of transcription, DNA-templated;GO:0006457//protein folding;GO:0006508//proteolysis;GO:0006511//…	--
gene-D9Q98_006158	gene-D9Q98_006158	0	164.7792205810547	68.9994888305664	155.24302673339844	CAC2	PSC71596.1 biotin carboxylase chloroplastic [Micractinium conductrix]	Metabolism;Metabolism;Metabolism;Metabolism;Metabolism;Metabolism;Metabolism	Global and overview maps;Global and overview maps;Global and overview maps;Carbohydrate metabolism;Global and overview maps;Lipid metabolism;Carbohydrate metabolism	ko01100//Metabolic pathways;ko01110//Biosynthesis of secondary metabolites;ko01200//Carbon metabolism;ko00620//Pyruvate metabolism;ko01212//Fatty acid metabolism;ko00061//Fatty acid biosynthesis;ko00640//Propanoate metabolism	K01961;K01961;K01961;K01961;K01961;K01961;K01961	GO:0005575//cellular_component;GO:0005622//intracellular anatomical structure;GO:0005737//cytoplasm;GO:0005951//carbamoyl-phosphate synthase complex;GO:0009317//acetyl-CoA carboxylase complex;GO:0009320//phosphoribosylaminoimidazole carboxylase complex;GO:0009507//chloroplast;GO:0009536//plastid;GO:0043226//organelle;GO:0043227//membrane-bounded organelle;GO:0043229//intracellular organelle;GO:00…	GO:0000166//nucleotide binding;GO:0003674//molecular_function;GO:0003824//catalytic activity;GO:0003989//acetyl-CoA carboxylase activity;GO:0004075//biotin carboxylase activity;GO:0004088//carbamoyl-phosphate synthase (glutamine-hydrolyzing) activity;GO:0004637//phosphoribosylamine-glycine ligase activity;GO:0004638//phosphoribosylaminoimidazole carboxylase activity;GO:0004644//phosphoribosylglyc…	GO:0006082//organic acid metabolic process;GO:0006094//gluconeogenesis;GO:0006139//nucleobase-containing compound metabolic process;GO:0006163//purine nucleotide metabolic process;GO:0006164//purine nucleotide biosynthetic process;GO:0006189//'de novo' IMP biosynthetic process;GO:0006629//lipid metabolic process;GO:0006631//fatty acid metabolic process;GO:0006633//fatty acid biosynthetic process;…	--
gene-D9Q98_006166	gene-D9Q98_006166	0	48.457767486572266	35.513545989990234	53.98784637451172	--	XP_005850892.1 hypothetical protein CHLNCDRAFT_56892 [Chlorella variabilis]	-	-	-	-	GO:0005737//cytoplasm;GO:0005779//integral component of peroxisomal membrane	GO:0005515//protein binding;GO:0044877//protein-containing complex binding	GO:0045046//protein import into peroxisome membrane	--
gene-D9Q98_006167	gene-D9Q98_006167	0	4.086400985717773	0	8.466787338256836	RPL37AC	PSC71657.1 60S ribosomal L37a [Micractinium conductrix]	Genetic Information Processing	Translation	ko03010//Ribosome	K02921	GO:0000315//organellar large ribosomal subunit;GO:0005575//cellular_component;GO:0005622//intracellular anatomical structure;GO:0005737//cytoplasm;GO:0005829//cytosol;GO:0005840//ribosome;GO:0015934//large ribosomal subunit;GO:0022625//cytosolic large ribosomal subunit;GO:0022626//cytosolic ribosome;GO:0032991//protein-containing complex;GO:0043226//organelle;GO:0043228//non-membrane-bounded orga…	GO:0003674//molecular_function;GO:0003677//DNA binding;GO:0003735//structural constituent of ribosome;GO:0005198//structural molecule activity;GO:0005488//binding;GO:0043167//ion binding;GO:0043169//cation binding;GO:0046872//metal ion binding	GO:0006412//translation;GO:0006518//peptide metabolic process;GO:0006807//nitrogen compound metabolic process;GO:0008150//biological_process;GO:0008152//metabolic process;GO:0009058//biosynthetic process;GO:0009059//macromolecule biosynthetic process;GO:0009987//cellular process;GO:0010467//gene expression;GO:0019538//protein metabolic process;GO:0034641//cellular nitrogen compound metabolic proc…	--
gene-D9Q98_006174	gene-D9Q98_006174	0	25.129711151123047	28.19300651550293	25.74444580078125	VPS32.1	XP_005850888.1 hypothetical protein CHLNCDRAFT_56887 [Chlorella variabilis]	Cellular Processes	Transport and catabolism	ko04144//Endocytosis	K12194	GO:0000815//ESCRT III complex;GO:0005575//cellular_component;GO:0005622//intracellular anatomical structure;GO:0005634//nucleus;GO:0005635//nuclear envelope;GO:0005654//nucleoplasm;GO:0005730//nucleolus;GO:0005737//cytoplasm;GO:0005768//endosome;GO:0005770//late endosome;GO:0005771//multivesicular body;GO:0005886//plasma membrane;GO:0010008//endosome membrane;GO:0012505//endomembrane system;GO:00…	GO:0003674//molecular_function;GO:0003824//catalytic activity;GO:0005215//transporter activity;GO:0005488//binding;GO:0005515//protein binding;GO:0008168//methyltransferase activity;GO:0008173//RNA methyltransferase activity;GO:0008649//rRNA methyltransferase activity;GO:0008757//S-adenosylmethionine-dependent methyltransferase activity;GO:0016435//rRNA (guanine) methyltransferase activity;GO:001…	GO:0000003//reproduction;GO:0000154//rRNA modification;GO:0000278//mitotic cell cycle;GO:0000281//mitotic cytokinesis;GO:0000902//cell morphogenesis;GO:0000904//cell morphogenesis involved in differentiation;GO:0000910//cytokinesis;GO:0001510//RNA methylation;GO:0001919//regulation of receptor recycling;GO:0003006//developmental process involved in reproduction;GO:0006139//nucleobase-containing c…	--
gene-D9Q98_006182	gene-D9Q98_006182	0	134.94772338867188	122.05315399169922	123.38723754882812	RPL23	XP_005850601.1 hypothetical protein CHLNCDRAFT_59578 [Chlorella variabilis]	Genetic Information Processing	Translation	ko03010//Ribosome	K02894	GO:0000315//organellar large ribosomal subunit;GO:0005575//cellular_component;GO:0005622//intracellular anatomical structure;GO:0005737//cytoplasm;GO:0005829//cytosol;GO:0005840//ribosome;GO:0015934//large ribosomal subunit;GO:0022625//cytosolic large ribosomal subunit;GO:0022626//cytosolic ribosome;GO:0032991//protein-containing complex;GO:0043226//organelle;GO:0043228//non-membrane-bounded orga…	GO:0003674//molecular_function;GO:0003676//nucleic acid binding;GO:0003723//RNA binding;GO:0003735//structural constituent of ribosome;GO:0005198//structural molecule activity;GO:0005488//binding;GO:0019843//rRNA binding;GO:0070180//large ribosomal subunit rRNA binding;GO:0097159//organic cyclic compound binding;GO:1901363//heterocyclic compound binding	GO:0006412//translation;GO:0006518//peptide metabolic process;GO:0006807//nitrogen compound metabolic process;GO:0008150//biological_process;GO:0008152//metabolic process;GO:0009058//biosynthetic process;GO:0009059//macromolecule biosynthetic process;GO:0009987//cellular process;GO:0010467//gene expression;GO:0019538//protein metabolic process;GO:0034641//cellular nitrogen compound metabolic proc…	--
gene-D9Q98_006202	gene-D9Q98_006202	0	89.72685241699219	178.26475524902344	91.31510925292969	UGE1	XP_005850594.1 hypothetical protein CHLNCDRAFT_56001 [Chlorella variabilis]	Metabolism;Metabolism;Metabolism	Global and overview maps;Carbohydrate metabolism;Carbohydrate metabolism	ko01100//Metabolic pathways;ko00520//Amino sugar and nucleotide sugar metabolism;ko00052//Galactose metabolism	K01784;K01784;K01784	-	GO:0003824//catalytic activity;GO:0003854//3-beta-hydroxy-delta5-steroid dehydrogenase activity;GO:0003978//UDP-glucose 4-epimerase activity;GO:0004043//L-aminoadipate-semialdehyde dehydrogenase activity;GO:0008446//GDP-mannose 4,6-dehydratase activity;GO:0008460//dTDP-glucose 4,6-dehydratase activity;GO:0008712//ADP-glyceromanno-heptose 6-epimerase activity;GO:0008831//dTDP-4-dehydrorhamnose red…	GO:0000271//polysaccharide biosynthetic process;GO:0005975//carbohydrate metabolic process;GO:0006012//galactose metabolic process;GO:0006631//fatty acid metabolic process;GO:0006694//steroid biosynthetic process;GO:0006813//potassium ion transport;GO:0009243//O antigen biosynthetic process;GO:0009244//lipopolysaccharide core region biosynthetic process;GO:0019305//dTDP-rhamnose biosynthetic proc…	--
gene-D9Q98_006218	gene-D9Q98_006218	0	61.97261047363281	26.322141647338867	52.18555450439453	RPS13A	XP_005850868.1 cytoplasmic ribosomal protein S13 [Chlorella variabilis]	Genetic Information Processing	Translation	ko03010//Ribosome	K02953	GO:0000314//organellar small ribosomal subunit;GO:0005575//cellular_component;GO:0005622//intracellular anatomical structure;GO:0005634//nucleus;GO:0005654//nucleoplasm;GO:0005730//nucleolus;GO:0005737//cytoplasm;GO:0005829//cytosol;GO:0005840//ribosome;GO:0015935//small ribosomal subunit;GO:0022626//cytosolic ribosome;GO:0022627//cytosolic small ribosomal subunit;GO:0030684//preribosome;GO:00306…	GO:0003674//molecular_function;GO:0003676//nucleic acid binding;GO:0003723//RNA binding;GO:0003729//mRNA binding;GO:0003735//structural constituent of ribosome;GO:0005198//structural molecule activity;GO:0005488//binding;GO:0019843//rRNA binding;GO:0048027//mRNA 5'-UTR binding;GO:0070181//small ribosomal subunit rRNA binding;GO:0097159//organic cyclic compound binding;GO:1901363//heterocyclic com…	GO:0000184//nuclear-transcribed mRNA catabolic process, nonsense-mediated decay;GO:0000462//maturation of SSU-rRNA from tricistronic rRNA transcript (SSU-rRNA, 5.8S rRNA, LSU-rRNA);GO:0000956//nuclear-transcribed mRNA catabolic process;GO:0002181//cytoplasmic translation;GO:0006139//nucleobase-containing compound metabolic process;GO:0006364//rRNA processing;GO:0006396//RNA processing;GO:0006401/…	--
gene-D9Q98_006224	gene-D9Q98_006224	0	395.661376953125	214.64157104492188	380.65863037109375	UBI11	PSC71615.1 polyubiquitin-B [Micractinium conductrix]	-	-	-	-	GO:0005575//cellular_component;GO:0005576//extracellular region;GO:0005618//cell wall;GO:0005622//intracellular anatomical structure;GO:0005634//nucleus;GO:0005737//cytoplasm;GO:0005773//vacuole;GO:0005887//integral component of plasma membrane;GO:0030312//external encapsulating structure;GO:0043226//organelle;GO:0043227//membrane-bounded organelle;GO:0043229//intracellular organelle;GO:0043231//…	GO:0000166//nucleotide binding;GO:0003980//UDP-glucose:glycoprotein glucosyltransferase activity;GO:0004827//proline-tRNA ligase activity;GO:0005515//protein binding;GO:0005524//ATP binding;GO:0008168//methyltransferase activity;GO:0015450//protein-transporting ATPase activity	GO:0003352//regulation of cilium movement;GO:0006289//nucleotide-excision repair;GO:0006364//rRNA processing;GO:0006433//prolyl-tRNA aminoacylation;GO:0006486//protein glycosylation;GO:0006508//proteolysis;GO:0006511//ubiquitin-dependent protein catabolic process;GO:0006807//nitrogen compound metabolic process;GO:0008150//biological_process;GO:0008152//metabolic process;GO:0009056//catabolic proc…	--
gene-D9Q98_006245	gene-D9Q98_006245	0	24.097116470336914	0	17.94799041748047	At1g29880	PSC72809.1 Glycyl-tRNA synthetase family [Micractinium conductrix]	Genetic Information Processing	Translation	ko00970//Aminoacyl-tRNA biosynthesis	K01880	GO:0005575//cellular_component;GO:0005576//extracellular region;GO:0005615//extracellular space;GO:0005622//intracellular anatomical structure;GO:0005737//cytoplasm;GO:0005739//mitochondrion;GO:0005759//mitochondrial matrix;GO:0005768//endosome;GO:0005794//Golgi apparatus;GO:0005802//trans-Golgi network;GO:0005829//cytosol;GO:0009345//glycine-tRNA ligase complex;GO:0012505//endomembrane system;GO…	GO:0000166//nucleotide binding;GO:0003674//molecular_function;GO:0003824//catalytic activity;GO:0004081//bis(5'-nucleosyl)-tetraphosphatase (asymmetrical) activity;GO:0004551//nucleotide diphosphatase activity;GO:0004812//aminoacyl-tRNA ligase activity;GO:0004820//glycine-tRNA ligase activity;GO:0004821//histidine-tRNA ligase activity;GO:0004827//proline-tRNA ligase activity;GO:0004829//threonine…	GO:0000902//cell morphogenesis;GO:0000904//cell morphogenesis involved in differentiation;GO:0000959//mitochondrial RNA metabolic process;GO:0002164//larval development;GO:0002181//cytoplasmic translation;GO:0002376//immune system process;GO:0002520//immune system development;GO:0006082//organic acid metabolic process;GO:0006139//nucleobase-containing compound metabolic process;GO:0006399//tRNA m…	--
gene-D9Q98_006260	gene-D9Q98_006260	0	163.11685180664062	134.98098754882812	103.73485565185547	petM	XP_005850853.1 hypothetical protein CHLNCDRAFT_15398, partial [Chlorella variabilis]	-	-	-	-	GO:0005575//cellular_component;GO:0005622//intracellular anatomical structure;GO:0005737//cytoplasm;GO:0009507//chloroplast;GO:0009512//cytochrome b6f complex;GO:0009534//chloroplast thylakoid;GO:0009535//chloroplast thylakoid membrane;GO:0009536//plastid;GO:0009579//thylakoid;GO:0016020//membrane;GO:0016021//integral component of membrane;GO:0031224//intrinsic component of membrane;GO:0031976//p…	-	GO:0008150//biological_process;GO:0008152//metabolic process	--
gene-D9Q98_006313	gene-D9Q98_006313	0	34.10589599609375	94.3543930053711	44.59185028076172	ARGF	XP_005850233.1 hypothetical protein CHLNCDRAFT_48133 [Chlorella variabilis]	Metabolism;Metabolism;Metabolism;Metabolism	Global and overview maps;Global and overview maps;Global and overview maps;Amino acid metabolism	ko01100//Metabolic pathways;ko01110//Biosynthesis of secondary metabolites;ko01230//Biosynthesis of amino acids;ko00220//Arginine biosynthesis	K00611;K00611;K00611;K00611	GO:0005575//cellular_component;GO:0005622//intracellular anatomical structure;GO:0005737//cytoplasm;GO:0009507//chloroplast;GO:0009532//plastid stroma;GO:0009536//plastid;GO:0009570//chloroplast stroma;GO:0043226//organelle;GO:0043227//membrane-bounded organelle;GO:0043229//intracellular organelle;GO:0043231//intracellular membrane-bounded organelle	GO:0003674//molecular_function;GO:0003824//catalytic activity;GO:0004070//aspartate carbamoyltransferase activity;GO:0004585//ornithine carbamoyltransferase activity;GO:0005488//binding;GO:0016597//amino acid binding;GO:0016740//transferase activity;GO:0016741//transferase activity, transferring one-carbon groups;GO:0016743//carboxyl- or carbamoyltransferase activity;GO:0031406//carboxylic acid b…	GO:0000050//urea cycle;GO:0006082//organic acid metabolic process;GO:0006520//cellular amino acid metabolic process;GO:0006525//arginine metabolic process;GO:0006526//arginine biosynthetic process;GO:0006591//ornithine metabolic process;GO:0006807//nitrogen compound metabolic process;GO:0008150//biological_process;GO:0008152//metabolic process;GO:0008652//cellular amino acid biosynthetic process;…	--
gene-D9Q98_006339	gene-D9Q98_006339	0	140.9383087158203	86.18310546875	133.56591796875	ARF1	PRW56576.1 ADP-ribosylation factor 1 [Chlorella sorokiniana]	-	-	-	-	GO:0000139//Golgi membrane;GO:0005575//cellular_component;GO:0005622//intracellular anatomical structure;GO:0005737//cytoplasm;GO:0005794//Golgi apparatus;GO:0005802//trans-Golgi network;GO:0005829//cytosol;GO:0012505//endomembrane system;GO:0016020//membrane;GO:0031090//organelle membrane;GO:0031984//organelle subcompartment;GO:0032588//trans-Golgi network membrane;GO:0043226//organelle;GO:00432…	GO:0000166//nucleotide binding;GO:0001882//nucleoside binding;GO:0001883//purine nucleoside binding;GO:0003674//molecular_function;GO:0003824//catalytic activity;GO:0003924//GTPase activity;GO:0005488//binding;GO:0005515//protein binding;GO:0005525//GTP binding;GO:0008047//enzyme activator activity;GO:0016462//pyrophosphatase activity;GO:0016787//hydrolase activity;GO:0016817//hydrolase activity,…	GO:0000045//autophagosome assembly;GO:0001505//regulation of neurotransmitter levels;GO:0006403//RNA localization;GO:0006605//protein targeting;GO:0006623//protein targeting to vacuole;GO:0006810//transport;GO:0006836//neurotransmitter transport;GO:0006886//intracellular protein transport;GO:0006892//post-Golgi vesicle-mediated transport;GO:0006893//Golgi to plasma membrane transport;GO:0006897//…	--
gene-D9Q98_006357	gene-D9Q98_006357	0	123.33557891845703	62.03511047363281	82.12229919433594	RPL36C	PRW56617.1 60S ribosomal L36-3-like [Chlorella sorokiniana]	Genetic Information Processing	Translation	ko03010//Ribosome	K02920	GO:0005575//cellular_component;GO:0005622//intracellular anatomical structure;GO:0005634//nucleus;GO:0005730//nucleolus;GO:0005737//cytoplasm;GO:0005829//cytosol;GO:0005840//ribosome;GO:0005844//polysome;GO:0015934//large ribosomal subunit;GO:0022625//cytosolic large ribosomal subunit;GO:0022626//cytosolic ribosome;GO:0031974//membrane-enclosed lumen;GO:0031981//nuclear lumen;GO:0032991//protein-…	GO:0003674//molecular_function;GO:0003676//nucleic acid binding;GO:0003723//RNA binding;GO:0003735//structural constituent of ribosome;GO:0005198//structural molecule activity;GO:0005488//binding;GO:0005515//protein binding;GO:0097159//organic cyclic compound binding;GO:1901363//heterocyclic compound binding	GO:0000184//nuclear-transcribed mRNA catabolic process, nonsense-mediated decay;GO:0000956//nuclear-transcribed mRNA catabolic process;GO:0002181//cytoplasmic translation;GO:0006139//nucleobase-containing compound metabolic process;GO:0006401//RNA catabolic process;GO:0006402//mRNA catabolic process;GO:0006412//translation;GO:0006413//translational initiation;GO:0006518//peptide metabolic process…	--
gene-D9Q98_006396	gene-D9Q98_006396	0	38.18613052368164	0	30.886455535888672	sf3b1	XP_005850015.1 hypothetical protein CHLNCDRAFT_57029 [Chlorella variabilis]	Genetic Information Processing	Transcription	ko03040//Spliceosome	K12828	GO:0030117//membrane coat	GO:0004674//protein serine/threonine kinase activity;GO:0005515//protein binding	GO:0006886//intracellular protein transport;GO:0016192//vesicle-mediated transport	--
gene-D9Q98_006405	gene-D9Q98_006405	0	42.406455993652344	48.757572174072266	41.03200912475586	metE	XP_005850025.1 hypothetical protein CHLNCDRAFT_141995 [Chlorella variabilis]	Metabolism;Metabolism;Metabolism;Metabolism;Metabolism	Global and overview maps;Global and overview maps;Global and overview maps;Amino acid metabolism;Metabolism of other amino acids	ko01100//Metabolic pathways;ko01110//Biosynthesis of secondary metabolites;ko01230//Biosynthesis of amino acids;ko00270//Cysteine and methionine metabolism;ko00450//Selenocompound metabolism	K00549;K00549;K00549;K00549;K00549	-	GO:0003674//molecular_function;GO:0003824//catalytic activity;GO:0003871//5-methyltetrahydropteroyltriglutamate-homocysteine S-methyltransferase activity;GO:0005488//binding;GO:0008168//methyltransferase activity;GO:0008172//S-methyltransferase activity;GO:0008270//zinc ion binding;GO:0016740//transferase activity;GO:0016741//transferase activity, transferring one-carbon groups;GO:0042085//5-meth…	GO:0000096//sulfur amino acid metabolic process;GO:0000097//sulfur amino acid biosynthetic process;GO:0006082//organic acid metabolic process;GO:0006520//cellular amino acid metabolic process;GO:0006555//methionine metabolic process;GO:0006790//sulfur compound metabolic process;GO:0006807//nitrogen compound metabolic process;GO:0008150//biological_process;GO:0008152//metabolic process;GO:0008652/…	--
gene-D9Q98_006435	gene-D9Q98_006435	0	3481.801513671875	2167.574951171875	3164.04248046875	--	XP_005850289.1 expressed protein [Chlorella variabilis]	-	-	-	-	-	-	-	--
gene-D9Q98_006466	gene-D9Q98_006466	0	495.00457763671875	309.69781494140625	480.75067138671875	RPS17	XP_005850307.1 hypothetical protein CHLNCDRAFT_30036 [Chlorella variabilis]	Genetic Information Processing	Translation	ko03010//Ribosome	K02962	GO:0005575//cellular_component;GO:0005622//intracellular anatomical structure;GO:0005737//cytoplasm;GO:0005829//cytosol;GO:0005840//ribosome;GO:0015935//small ribosomal subunit;GO:0022626//cytosolic ribosome;GO:0022627//cytosolic small ribosomal subunit;GO:0032991//protein-containing complex;GO:0043226//organelle;GO:0043228//non-membrane-bounded organelle;GO:0043229//intracellular organelle;GO:00…	GO:0003674//molecular_function;GO:0003676//nucleic acid binding;GO:0003723//RNA binding;GO:0003729//mRNA binding;GO:0003735//structural constituent of ribosome;GO:0005198//structural molecule activity;GO:0005488//binding;GO:0097159//organic cyclic compound binding;GO:1901363//heterocyclic compound binding	GO:0000028//ribosomal small subunit assembly;GO:0002181//cytoplasmic translation;GO:0002262//myeloid cell homeostasis;GO:0002376//immune system process;GO:0006139//nucleobase-containing compound metabolic process;GO:0006364//rRNA processing;GO:0006396//RNA processing;GO:0006412//translation;GO:0006518//peptide metabolic process;GO:0006725//cellular aromatic compound metabolic process;GO:0006807//…	--
gene-D9Q98_006474	gene-D9Q98_006474	0	40.49462127685547	0	30.286989212036133	RCS3	PRW56601.1 cysteine synthase A [Chlorella sorokiniana]	Metabolism;Metabolism;Metabolism;Metabolism;Metabolism;Metabolism	Global and overview maps;Global and overview maps;Global and overview maps;Global and overview maps;Amino acid metabolism;Energy metabolism	ko01100//Metabolic pathways;ko01110//Biosynthesis of secondary metabolites;ko01200//Carbon metabolism;ko01230//Biosynthesis of amino acids;ko00270//Cysteine and methionine metabolism;ko00920//Sulfur metabolism	K01738;K01738;K01738;K01738;K01738;K01738	-	GO:0003824//catalytic activity;GO:0004122//cystathionine beta-synthase activity;GO:0004124//cysteine synthase activity;GO:0004794//L-threonine ammonia-lyase activity;GO:0004795//threonine synthase activity;GO:0004834//tryptophan synthase activity;GO:0008838//diaminopropionate ammonia-lyase activity;GO:0030170//pyridoxal phosphate binding	GO:0000162//tryptophan biosynthetic process;GO:0006535//cysteine biosynthetic process from serine;GO:0006549//isoleucine metabolic process;GO:0008152//metabolic process;GO:0009058//biosynthetic process;GO:0009088//threonine biosynthetic process;GO:0009097//isoleucine biosynthetic process;GO:0019295//coenzyme M biosynthetic process;GO:0019344//cysteine biosynthetic process;GO:0042400//ectoine cata…	--
gene-D9Q98_006483	gene-D9Q98_006483	0	37.50545883178711	0	17.619098663330078	SECA1	PRW56539.1 translocase subunit chloroplastic isoform A [Chlorella sorokiniana]	Genetic Information Processing	Folding, sorting and degradation	ko03060//Protein export	K03070	GO:0005575//cellular_component;GO:0005622//intracellular anatomical structure;GO:0005737//cytoplasm;GO:0009507//chloroplast;GO:0009532//plastid stroma;GO:0009534//chloroplast thylakoid;GO:0009535//chloroplast thylakoid membrane;GO:0009536//plastid;GO:0009570//chloroplast stroma;GO:0009579//thylakoid;GO:0009898//cytoplasmic side of plasma membrane;GO:0016020//membrane;GO:0031976//plastid thylakoid…	GO:0000166//nucleotide binding;GO:0003674//molecular_function;GO:0003676//nucleic acid binding;GO:0003824//catalytic activity;GO:0005215//transporter activity;GO:0005488//binding;GO:0005524//ATP binding;GO:0008320//protein transmembrane transporter activity;GO:0015399//primary active transmembrane transporter activity;GO:0015440//ABC-type peptide transporter activity;GO:0015450//protein-transport…	GO:0006268//DNA unwinding involved in DNA replication;GO:0006281//DNA repair;GO:0006310//DNA recombination;GO:0006605//protein targeting;GO:0006810//transport;GO:0006886//intracellular protein transport;GO:0008104//protein localization;GO:0008150//biological_process;GO:0015031//protein transport;GO:0015833//peptide transport;GO:0017038//protein import;GO:0033036//macromolecule localization;GO:003…	--
gene-D9Q98_006487	gene-D9Q98_006487	0	28.603134155273438	0	14.713555335998535	HSP70	XP_005850065.1 heat shock protein 70 [Chlorella variabilis]	Genetic Information Processing;Cellular Processes;Genetic Information Processing	Transcription;Transport and catabolism;Folding, sorting and degradation	ko03040//Spliceosome;ko04144//Endocytosis;ko04141//Protein processing in endoplasmic reticulum	K03283;K03283;K03283	GO:0035145//exon-exon junction complex	GO:0004856//xylulokinase activity;GO:0005515//protein binding;GO:0005524//ATP binding;GO:0016887//ATP hydrolysis activity;GO:0051082//unfolded protein binding	GO:0005997//xylulose metabolic process;GO:0006457//protein folding;GO:0006950//response to stress;GO:0008360//regulation of cell shape;GO:0008380//RNA splicing;GO:0042732//D-xylose metabolic process;GO:0043093//FtsZ-dependent cytokinesis	--
gene-D9Q98_006494	gene-D9Q98_006494	0	357.7233581542969	173.46954345703125	325.53009033203125	SCAMP1	PSC72574.1 Secretory carrier-associated membrane 1 [Micractinium conductrix]	-	-	-	-	GO:0016021//integral component of membrane	GO:0003700//DNA-binding transcription factor activity	GO:0006355//regulation of transcription, DNA-templated;GO:0015031//protein transport	--
gene-D9Q98_006506	gene-D9Q98_006506	0	29.92915153503418	79.53875732421875	24.192136764526367	--	PSC72420.1 adenine nucleotide alpha hydrolase [Micractinium conductrix]	-	-	-	-	-	-	-	--
gene-D9Q98_006548	gene-D9Q98_006548	0	15.729948997497559	20.391691207885742	15.715892791748047	RHM1	PSC70591.1 GDP-L-fucose synthase 2 [Micractinium conductrix]	Genetic Information Processing	Transcription	ko03040//Spliceosome	K12823	-	GO:0003824//catalytic activity;GO:0003854//3-beta-hydroxy-delta5-steroid dehydrogenase activity;GO:0003978//UDP-glucose 4-epimerase activity;GO:0008446//GDP-mannose 4,6-dehydratase activity;GO:0008460//dTDP-glucose 4,6-dehydratase activity;GO:0008712//ADP-glyceromanno-heptose 6-epimerase activity;GO:0008831//dTDP-4-dehydrorhamnose reductase activity;GO:0016491//oxidoreductase activity;GO:0016616/…	GO:0000271//polysaccharide biosynthetic process;GO:0005975//carbohydrate metabolic process;GO:0006012//galactose metabolic process;GO:0006694//steroid biosynthetic process;GO:0009243//O antigen biosynthetic process;GO:0009244//lipopolysaccharide core region biosynthetic process;GO:0019305//dTDP-rhamnose biosynthetic process	--
gene-D9Q98_006549	gene-D9Q98_006549	0	93.88763427734375	45.57563018798828	87.3499984741211	RH30	PRW56606.1 DEAD-box ATP-dependent RNA helicase 20 [Chlorella sorokiniana]	Genetic Information Processing	Transcription	ko03040//Spliceosome	K12823	GO:0005575//cellular_component;GO:0005622//intracellular anatomical structure;GO:0005634//nucleus;GO:0005730//nucleolus;GO:0005737//cytoplasm;GO:0005739//mitochondrion;GO:0005829//cytosol;GO:0031974//membrane-enclosed lumen;GO:0031981//nuclear lumen;GO:0032991//protein-containing complex;GO:0035770//ribonucleoprotein granule;GO:0036464//cytoplasmic ribonucleoprotein granule;GO:0043186//P granule;…	GO:0000166//nucleotide binding;GO:0003674//molecular_function;GO:0003676//nucleic acid binding;GO:0003677//DNA binding;GO:0003723//RNA binding;GO:0003724//RNA helicase activity;GO:0003729//mRNA binding;GO:0003824//catalytic activity;GO:0004386//helicase activity;GO:0004527//exonuclease activity;GO:0005488//binding;GO:0005524//ATP binding;GO:0008186//ATP-dependent activity, acting on RNA;GO:001646…	GO:0000003//reproduction;GO:0000184//nuclear-transcribed mRNA catabolic process, nonsense-mediated decay;GO:0000956//nuclear-transcribed mRNA catabolic process;GO:0003006//developmental process involved in reproduction;GO:0006139//nucleobase-containing compound metabolic process;GO:0006268//DNA unwinding involved in DNA replication;GO:0006281//DNA repair;GO:0006310//DNA recombination;GO:0006364//…	--
gene-D9Q98_006555	gene-D9Q98_006555	0	85.22734832763672	0	73.59254455566406	Os01g0367900	XP_005850106.1 hypothetical protein CHLNCDRAFT_34395 [Chlorella variabilis]	-	-	-	-	GO:0000228//nuclear chromosome;GO:0000785//chromatin;GO:0005575//cellular_component;GO:0005622//intracellular anatomical structure;GO:0005634//nucleus;GO:0005694//chromosome;GO:0016589//NURF complex;GO:0031010//ISWI-type complex;GO:0031974//membrane-enclosed lumen;GO:0031981//nuclear lumen;GO:0032991//protein-containing complex;GO:0043226//organelle;GO:0043227//membrane-bounded organelle;GO:00432…	GO:0000166//nucleotide binding;GO:0003674//molecular_function;GO:0003676//nucleic acid binding;GO:0003677//DNA binding;GO:0003682//chromatin binding;GO:0003824//catalytic activity;GO:0004386//helicase activity;GO:0005488//binding;GO:0005524//ATP binding;GO:0016462//pyrophosphatase activity;GO:0016787//hydrolase activity;GO:0016817//hydrolase activity, acting on acid anhydrides;GO:0016818//hydrola…	GO:0000003//reproduction;GO:0003006//developmental process involved in reproduction;GO:0006325//chromatin organization;GO:0006338//chromatin remodeling;GO:0006996//organelle organization;GO:0007275//multicellular organism development;GO:0008150//biological_process;GO:0009553//embryo sac development;GO:0009561//megagametogenesis;GO:0009791//post-embryonic development;GO:0009908//flower development…	--
gene-D9Q98_006573	gene-D9Q98_006573	0	137.86367797851562	1090.21923828125	201.40444946289062	--	PRW39381.1 Cation efflux system related [Chlorella sorokiniana]	-	-	-	-	-	GO:0004553//hydrolase activity, hydrolyzing O-glycosyl compounds	GO:0071704//organic substance metabolic process	--
gene-D9Q98_006582	gene-D9Q98_006582	0	14.91989517211914	0	10.315376281738281	PPT2	XP_005850117.1 hypothetical protein CHLNCDRAFT_34403 [Chlorella variabilis]	-	-	-	-	GO:0005575//cellular_component;GO:0005622//intracellular anatomical structure;GO:0005737//cytoplasm;GO:0005739//mitochondrion;GO:0009507//chloroplast;GO:0009526//plastid envelope;GO:0009528//plastid inner membrane;GO:0009536//plastid;GO:0009941//chloroplast envelope;GO:0016020//membrane;GO:0016021//integral component of membrane;GO:0019866//organelle inner membrane;GO:0031090//organelle membrane;…	GO:0003674//molecular_function;GO:0005215//transporter activity;GO:0005342//organic acid transmembrane transporter activity;GO:0008028//monocarboxylic acid transmembrane transporter activity;GO:0008509//anion transmembrane transporter activity;GO:0008514//organic anion transmembrane transporter activity;GO:0015075//ion transmembrane transporter activity;GO:0015120//phosphoglycerate transmembrane …	GO:0006810//transport;GO:0006811//ion transport;GO:0006820//anion transport;GO:0008150//biological_process;GO:0008643//carbohydrate transport;GO:0015711//organic anion transport;GO:0015713//phosphoglycerate transmembrane transport;GO:0015714//phosphoenolpyruvate transport;GO:0015718//monocarboxylic acid transport;GO:0015748//organophosphate ester transport;GO:0015849//organic acid transport;GO:00…	--
gene-D9Q98_006594	gene-D9Q98_006594	0	63.41505813598633	60.21808624267578	60.92101287841797	fdhC	XP_005850365.1 hypothetical protein CHLNCDRAFT_34412 [Chlorella variabilis]	-	-	-	-	GO:0005887//integral component of plasma membrane;GO:0016020//membrane	GO:0008509//anion transmembrane transporter activity;GO:0015499//formate transmembrane transporter activity;GO:0022857//transmembrane transporter activity	GO:0006820//anion transport;GO:0015724//formate transport;GO:0055085//transmembrane transport	--
gene-D9Q98_006599	gene-D9Q98_006599	0	340.1737365722656	186.76004028320312	221.42172241210938	RPS18A	XP_005850125.1 40S ribosomal protein S18 [Chlorella variabilis]	Genetic Information Processing	Translation	ko03010//Ribosome	K02964	GO:0005575//cellular_component;GO:0005618//cell wall;GO:0005622//intracellular anatomical structure;GO:0005634//nucleus;GO:0005654//nucleoplasm;GO:0005730//nucleolus;GO:0005737//cytoplasm;GO:0005773//vacuole;GO:0005774//vacuolar membrane;GO:0005829//cytosol;GO:0005840//ribosome;GO:0005886//plasma membrane;GO:0005911//cell-cell junction;GO:0009506//plasmodesma;GO:0015935//small ribosomal subunit;G…	GO:0003674//molecular_function;GO:0003676//nucleic acid binding;GO:0003723//RNA binding;GO:0003729//mRNA binding;GO:0003735//structural constituent of ribosome;GO:0005198//structural molecule activity;GO:0005488//binding;GO:0005515//protein binding;GO:0019843//rRNA binding;GO:0019899//enzyme binding;GO:0019900//kinase binding;GO:0019901//protein kinase binding;GO:0097159//organic cyclic compound …	GO:0000184//nuclear-transcribed mRNA catabolic process, nonsense-mediated decay;GO:0000956//nuclear-transcribed mRNA catabolic process;GO:0002181//cytoplasmic translation;GO:0006139//nucleobase-containing compound metabolic process;GO:0006401//RNA catabolic process;GO:0006402//mRNA catabolic process;GO:0006412//translation;GO:0006413//translational initiation;GO:0006518//peptide metabolic process…	--
gene-D9Q98_006632	gene-D9Q98_006632	0	146.94305419921875	140.25230407714844	148.95880126953125	RPS4	XP_005850141.1 hypothetical protein CHLNCDRAFT_59606 [Chlorella variabilis]	Genetic Information Processing	Translation	ko03010//Ribosome	K02987	GO:0005575//cellular_component;GO:0005622//intracellular anatomical structure;GO:0005737//cytoplasm;GO:0005840//ribosome;GO:0032991//protein-containing complex;GO:0043226//organelle;GO:0043228//non-membrane-bounded organelle;GO:0043229//intracellular organelle;GO:0043232//intracellular non-membrane-bounded organelle;GO:1990904//ribonucleoprotein complex	GO:0003674//molecular_function;GO:0003676//nucleic acid binding;GO:0003723//RNA binding;GO:0003735//structural constituent of ribosome;GO:0005198//structural molecule activity;GO:0005488//binding;GO:0019843//rRNA binding;GO:0097159//organic cyclic compound binding;GO:1901363//heterocyclic compound binding	GO:0006412//translation;GO:0006518//peptide metabolic process;GO:0006807//nitrogen compound metabolic process;GO:0008150//biological_process;GO:0008152//metabolic process;GO:0009058//biosynthetic process;GO:0009059//macromolecule biosynthetic process;GO:0009987//cellular process;GO:0010467//gene expression;GO:0019538//protein metabolic process;GO:0034641//cellular nitrogen compound metabolic proc…	--
gene-D9Q98_006641	gene-D9Q98_006641	0	36.19866943359375	0	31.604543685913086	Os08g0130500	XP_005850392.1 hypothetical protein CHLNCDRAFT_59607 [Chlorella variabilis]	Genetic Information Processing	Translation	ko03010//Ribosome	K02941	GO:0005575//cellular_component;GO:0005622//intracellular anatomical structure;GO:0005634//nucleus;GO:0005737//cytoplasm;GO:0005783//endoplasmic reticulum;GO:0005829//cytosol;GO:0005840//ribosome;GO:0012505//endomembrane system;GO:0015934//large ribosomal subunit;GO:0022625//cytosolic large ribosomal subunit;GO:0022626//cytosolic ribosome;GO:0030425//dendrite;GO:0030684//preribosome;GO:0030686//90…	GO:0003674//molecular_function;GO:0003676//nucleic acid binding;GO:0003723//RNA binding;GO:0003735//structural constituent of ribosome;GO:0003824//catalytic activity;GO:0003906//DNA-(apurinic or apyrimidinic site) endonuclease activity;GO:0004518//nuclease activity;GO:0004519//endonuclease activity;GO:0004520//endodeoxyribonuclease activity;GO:0004536//deoxyribonuclease activity;GO:0005198//struc…	GO:0000027//ribosomal large subunit assembly;GO:0000184//nuclear-transcribed mRNA catabolic process, nonsense-mediated decay;GO:0000956//nuclear-transcribed mRNA catabolic process;GO:0002181//cytoplasmic translation;GO:0002182//cytoplasmic translational elongation;GO:0006139//nucleobase-containing compound metabolic process;GO:0006259//DNA metabolic process;GO:0006401//RNA catabolic process;GO:00…	--
gene-D9Q98_006653	gene-D9Q98_006653	0	127.62792205810547	97.03124237060547	106.77894592285156	AZG1	XP_005850398.1 hypothetical protein CHLNCDRAFT_142286 [Chlorella variabilis]	-	-	-	-	GO:0016020//membrane	GO:0015098//molybdate ion transmembrane transporter activity;GO:0022857//transmembrane transporter activity	GO:0015689//molybdate ion transport;GO:0055085//transmembrane transport	--
gene-D9Q98_006684	gene-D9Q98_006684	0	12.264739036560059	0	15.086601257324219	RHD3	PSC68109.1 ROOT HAIR DEFECTIVE 3 [Micractinium conductrix]	-	-	-	-	GO:0005737//cytoplasm	GO:0000309//nicotinamide-nucleotide adenylyltransferase activity;GO:0003924//GTPase activity;GO:0005524//ATP binding;GO:0005525//GTP binding;GO:0019843//rRNA binding;GO:0042626//ATPase-coupled transmembrane transporter activity;GO:0043022//ribosome binding	GO:0006810//transport;GO:0009435//NAD biosynthetic process;GO:0016226//iron-sulfur cluster assembly;GO:0042254//ribosome biogenesis	--
gene-D9Q98_006685	gene-D9Q98_006685	0	30.761211395263672	0	18.711406707763672	NOP5-2	PRW56410.1 putative nucleolar 5-2 [Chlorella sorokiniana]	Genetic Information Processing	Translation	ko03008//Ribosome biogenesis in eukaryotes	K14565	GO:0001650//fibrillar center;GO:0005575//cellular_component;GO:0005622//intracellular anatomical structure;GO:0005634//nucleus;GO:0005654//nucleoplasm;GO:0005730//nucleolus;GO:0005732//sno(s)RNA-containing ribonucleoprotein complex;GO:0005737//cytoplasm;GO:0005829//cytosol;GO:0015030//Cajal body;GO:0016020//membrane;GO:0016604//nuclear body;GO:0030684//preribosome;GO:0030686//90S preribosome;GO:0…	GO:0001091//RNA polymerase II general transcription initiation factor binding;GO:0001094//TFIID-class transcription factor complex binding;GO:0001098//basal transcription machinery binding;GO:0001099//basal RNA polymerase II transcription machinery binding;GO:0003674//molecular_function;GO:0003676//nucleic acid binding;GO:0003723//RNA binding;GO:0003729//mRNA binding;GO:0005488//binding;GO:000551…	GO:0000154//rRNA modification;GO:0000447//endonucleolytic cleavage in ITS1 to separate SSU-rRNA from 5.8S rRNA and LSU-rRNA from tricistronic rRNA transcript (SSU-rRNA, 5.8S rRNA, LSU-rRNA);GO:0000460//maturation of 5.8S rRNA;GO:0000462//maturation of SSU-rRNA from tricistronic rRNA transcript (SSU-rRNA, 5.8S rRNA, LSU-rRNA);GO:0000466//maturation of 5.8S rRNA from tricistronic rRNA transcript (S…	--
gene-D9Q98_006689	gene-D9Q98_006689	0.0037593984962406013	170.8173370361328	0	136.63905334472656	ycf45	PRW56891.1 P-loop containing nucleoside triphosphate hydrolase [Chlorella sorokiniana]	-	-	-	-	GO:0009368//endopeptidase Clp complex;GO:0009379//Holliday junction helicase complex;GO:0048501//signal recognition particle, plasma membrane targeting	GO:0003674//molecular_function;GO:0003723//RNA binding;GO:0003724//RNA helicase activity;GO:0003924//GTPase activity;GO:0004176//ATP-dependent peptidase activity;GO:0004386//helicase activity;GO:0005047//signal recognition particle binding;GO:0005048//signal sequence binding;GO:0005524//ATP binding;GO:0005525//GTP binding;GO:0008134//transcription factor binding;GO:0009378//four-way junction heli…	GO:0002949//tRNA threonylcarbamoyladenosine modification;GO:0006281//DNA repair;GO:0006310//DNA recombination;GO:0006355//regulation of transcription, DNA-templated;GO:0006457//protein folding;GO:0006508//proteolysis;GO:0006614//SRP-dependent cotranslational protein targeting to membrane;GO:0009306//protein secretion;GO:0030436//asexual sporulation;GO:0043335//protein unfolding	--
gene-D9Q98_006710	gene-D9Q98_006710	0	375.5941162109375	304.813720703125	311.5570373535156	RPL34	KAH7616853.1 putative 60S ribosomal protein L34 [Chlorella desiccata (nom. nud.)]	Genetic Information Processing	Translation	ko03010//Ribosome	K02915	GO:0005575//cellular_component;GO:0005622//intracellular anatomical structure;GO:0005737//cytoplasm;GO:0005783//endoplasmic reticulum;GO:0005829//cytosol;GO:0005840//ribosome;GO:0012505//endomembrane system;GO:0015934//large ribosomal subunit;GO:0022625//cytosolic large ribosomal subunit;GO:0022626//cytosolic ribosome;GO:0032991//protein-containing complex;GO:0043226//organelle;GO:0043227//membra…	GO:0003674//molecular_function;GO:0003676//nucleic acid binding;GO:0003723//RNA binding;GO:0003735//structural constituent of ribosome;GO:0005198//structural molecule activity;GO:0005488//binding;GO:0097159//organic cyclic compound binding;GO:1901363//heterocyclic compound binding	GO:0000184//nuclear-transcribed mRNA catabolic process, nonsense-mediated decay;GO:0000956//nuclear-transcribed mRNA catabolic process;GO:0006139//nucleobase-containing compound metabolic process;GO:0006401//RNA catabolic process;GO:0006402//mRNA catabolic process;GO:0006412//translation;GO:0006413//translational initiation;GO:0006518//peptide metabolic process;GO:0006605//protein targeting;GO:00…	--
gene-D9Q98_006730	gene-D9Q98_006730	0	113.64225769042969	104.4061508178711	94.00667572021484	RPL10A	ABR01233.1 60S ribosomal protein L10a [Chlorella vulgaris]	Genetic Information Processing	Translation	ko03010//Ribosome	K02865	GO:0000311//plastid large ribosomal subunit;GO:0005575//cellular_component;GO:0005622//intracellular anatomical structure;GO:0005634//nucleus;GO:0005730//nucleolus;GO:0005737//cytoplasm;GO:0005829//cytosol;GO:0005840//ribosome;GO:0005844//polysome;GO:0015934//large ribosomal subunit;GO:0022625//cytosolic large ribosomal subunit;GO:0022626//cytosolic ribosome;GO:0031974//membrane-enclosed lumen;GO…	GO:0003674//molecular_function;GO:0003676//nucleic acid binding;GO:0003723//RNA binding;GO:0003735//structural constituent of ribosome;GO:0005198//structural molecule activity;GO:0005488//binding;GO:0097159//organic cyclic compound binding;GO:1901363//heterocyclic compound binding	GO:0000184//nuclear-transcribed mRNA catabolic process, nonsense-mediated decay;GO:0000470//maturation of LSU-rRNA;GO:0000956//nuclear-transcribed mRNA catabolic process;GO:0002181//cytoplasmic translation;GO:0006139//nucleobase-containing compound metabolic process;GO:0006364//rRNA processing;GO:0006396//RNA processing;GO:0006401//RNA catabolic process;GO:0006402//mRNA catabolic process;GO:00064…	--
gene-D9Q98_006763	gene-D9Q98_006763	0	61.87498474121094	100.14229583740234	73.38031768798828	accB	XP_005850451.1 hypothetical protein CHLNCDRAFT_142410 [Chlorella variabilis]	Metabolism;Metabolism;Metabolism;Metabolism;Metabolism;Metabolism;Metabolism	Global and overview maps;Global and overview maps;Global and overview maps;Carbohydrate metabolism;Global and overview maps;Lipid metabolism;Carbohydrate metabolism	ko01100//Metabolic pathways;ko01110//Biosynthesis of secondary metabolites;ko01200//Carbon metabolism;ko00620//Pyruvate metabolism;ko01212//Fatty acid metabolism;ko00061//Fatty acid biosynthesis;ko00640//Propanoate metabolism	K02160;K02160;K02160;K02160;K02160;K02160;K02160	GO:0005575//cellular_component;GO:0005622//intracellular anatomical structure;GO:0005737//cytoplasm;GO:0009317//acetyl-CoA carboxylase complex;GO:0009507//chloroplast;GO:0009526//plastid envelope;GO:0009532//plastid stroma;GO:0009536//plastid;GO:0009570//chloroplast stroma;GO:0009941//chloroplast envelope;GO:0019031//viral envelope;GO:0031967//organelle envelope;GO:0031975//envelope;GO:0032991//p…	GO:0003674//molecular_function;GO:0003824//catalytic activity;GO:0003989//acetyl-CoA carboxylase activity;GO:0004149//dihydrolipoyllysine-residue succinyltransferase activity;GO:0004736//pyruvate carboxylase activity;GO:0004738//pyruvate dehydrogenase activity;GO:0004742//dihydrolipoyllysine-residue acetyltransferase activity;GO:0004847//urea carboxylase activity;GO:0005215//transporter activity;…	GO:0006082//organic acid metabolic process;GO:0006086//acetyl-CoA biosynthetic process from pyruvate;GO:0006094//gluconeogenesis;GO:0006099//tricarboxylic acid cycle;GO:0006213//pyrimidine nucleoside metabolic process;GO:0006554//lysine catabolic process;GO:0006629//lipid metabolic process;GO:0006631//fatty acid metabolic process;GO:0006633//fatty acid biosynthetic process;GO:0006810//transport;G…	--
gene-D9Q98_006815	gene-D9Q98_006815	0	387.6401672363281	123.28955841064453	415.0665283203125	PETH	PSC68134.1 ferredoxin-NADP+ reductase [Micractinium conductrix]	Metabolism;Metabolism	Global and overview maps;Energy metabolism	ko01100//Metabolic pathways;ko00195//Photosynthesis	K02641;K02641	GO:0005575//cellular_component;GO:0005622//intracellular anatomical structure;GO:0005737//cytoplasm;GO:0009337//sulfite reductase complex (NADPH);GO:0009507//chloroplast;GO:0009532//plastid stroma;GO:0009534//chloroplast thylakoid;GO:0009535//chloroplast thylakoid membrane;GO:0009536//plastid;GO:0009570//chloroplast stroma;GO:0009579//thylakoid;GO:0016020//membrane;GO:0031976//plastid thylakoid;G…	GO:0003674//molecular_function;GO:0003824//catalytic activity;GO:0004324//ferredoxin-NADP+ reductase activity;GO:0004783//sulfite reductase (NADPH) activity;GO:0009055//electron transfer activity;GO:0016002//sulfite reductase activity;GO:0016491//oxidoreductase activity;GO:0016655//oxidoreductase activity, acting on NAD(P)H, quinone or similar compound as acceptor;GO:0016730//oxidoreductase activ…	GO:0006790//sulfur compound metabolic process;GO:0006814//sodium ion transport;GO:0008150//biological_process;GO:0008152//metabolic process;GO:0009987//cellular process;GO:0010124//phenylacetate catabolic process;GO:0010128//benzoate catabolic process via CoA ligation;GO:0015979//photosynthesis;GO:0044237//cellular metabolic process	--
gene-D9Q98_006853	gene-D9Q98_006853;gene-D9Q98_006856	0	3161.0810546875	2088.48291015625	3037.009765625	EEF1A1	PSC75285.1 eukaryotic translation elongation factor 1 alpha 2 [Micractinium conductrix]	Genetic Information Processing	Translation	ko03013//Nucleocytoplasmic transport	K03231	GO:0005737//cytoplasm	GO:0003743//translation initiation factor activity;GO:0003746//translation elongation factor activity;GO:0003747//translation release factor activity;GO:0003924//GTPase activity;GO:0004781//sulfate adenylyltransferase (ATP) activity;GO:0005525//GTP binding	GO:0000103//sulfate assimilation;GO:0001514//selenocysteine incorporation;GO:0006412//translation;GO:0006413//translational initiation;GO:0006414//translational elongation;GO:0006415//translational termination;GO:0006950//response to stress	--
[truncated: 168 more rows]
